# Supplementary material for: trans-Di-μ-acetato-[μ-N,N-bis­(diphenyl­phosphino)aniline]bis­[chlorido­molybdenum(II)](Mo—Mo)–dichloro­methane–tetra­hydro­furan (1/0.3/1.7)
Source: Acta Crystallogr Sect E Struct Rep Online. 2009 Mar 6;65(Pt 4):m357. doi: 10.1107/S1600536809007016 (PMC2968956; doi:10.1107/S1600536809007016)
Supplement: Supplementary file 1 [file e-65-0m357-sup1.cif]

##############################################################################
###                                                                        ###
###        Electronic paper (Acta Crystallographica Section E)             ###
###                                                                        ###
##############################################################################
#                                                                            #
# This CIF contains the data in a paper accepted for publication in Acta     #
# Crystallographica Section E. It conforms to the requirements of Notes      #
# for Authors for Section E, and has been peer reviewed under the auspices   #
# of the IUCr Commission on Journals.                                        #
#                                                                            #
# Full details of the Crystallographic Information File format               #
# are given in the paper "The Crystallographic Information File (CIF):       #
# a New Standard Archive File for Crystallography" by S. R. Hall, F. H.      #
# Allen and I. D. Brown [Acta Cryst. (1991), A47, 655-685].                  #
#                                                                            #
# The current version of the core CIF dictionary is obtainable from          #
# ftp://ftp.iucr.org/pub/cif_core.dic. The current version number is 2.4.    #
#                                                                            #
# Software is freely available for graphical display of the structure(s) in  #
# this CIF.  For information consult the CIF home page http://www.iucr.org/  #
# cif/home.html                                                              #
#                                                                            #
# This file may be used for bona fide research purposes within the           #
# scientific community so long as proper attribution is given to the journal # 
# article from which it was obtained.                                        #
#                                                                            #
##############################################################################
                                             
data_I
_audit_creation_method     SHELXL-97
_chemical_name_systematic
;
<i>trans</i>-Di-\m-acetato-[\m-<i>N</i>,<i>N</i>-
bis(diphenylphosphino)aniline]bis[chloridomolybdenum(II)](<i>Mo---Mo</i>)--
dichloromethane--tetrahydrofuran (1/0.3/1.7)
;
_chemical_name_common     ?
_chemical_formula_moiety
                         'C34 H31 Cl2 Mo2 N1 O4 P2, 0.3(C H2 Cl2), 1.7(C4 H8 O)'
_chemical_formula_sum     'C41.10 H45.20 Cl2.60 Mo2 N O5.70 P2'
_chemical_formula_iupac
                 '[Mo2 (C2 H3 O2)2 Cl2 (C30 H25 N P2)], 0.3C H2 Cl2, 1.7C4 H8 O'
_chemical_formula_weight     990.37
_chemical_melting_point     ?
_symmetry_cell_setting     monoclinic
_symmetry_space_group_name_H-M     'C 2/c'
_symmetry_space_group_name_Hall     '-C 2yc'
loop_
    _symmetry_equiv_pos_as_xyz
    'x, y, z'
    '-x, y, -z+1/2'
    'x+1/2, y+1/2, z'
    '-x+1/2, y+1/2, -z+1/2'
    '-x, -y, -z'
    'x, -y, z-1/2'
    '-x+1/2, -y+1/2, -z'
    'x+1/2, -y+1/2, z-1/2'
_cell_length_a     15.769(3)
_cell_length_b     13.913(3)
_cell_length_c     20.108(4)
_cell_angle_alpha     90.00
_cell_angle_beta     107.32(3)
_cell_angle_gamma     90.00
_cell_volume     4211.3(15)
_cell_formula_units_Z     4
_cell_measurement_reflns_used     20698
_cell_measurement_theta_min     1.92
_cell_measurement_theta_max     29.65
_cell_measurement_temperature     200(2)
_exptl_crystal_description     prism
_exptl_crystal_colour     red
_exptl_crystal_size_max     0.20
_exptl_crystal_size_mid     0.15
_exptl_crystal_size_min     0.10
_exptl_crystal_density_diffrn     1.562
_exptl_crystal_density_meas     ?
_exptl_crystal_density_method     'not measured'
_exptl_crystal_F_000     2010
_exptl_absorpt_coefficient_mu     0.882
_exptl_absorpt_correction_type     none
_exptl_absorpt_process_details     ?
_exptl_absorpt_correction_T_min     ?
_exptl_absorpt_correction_T_max     ?
_exptl_special_details
;
;
_diffrn_ambient_temperature     200(2)
_diffrn_radiation_type     MoK\a
_diffrn_radiation_wavelength     0.71073
_diffrn_radiation_source     'fine-focus sealed tube'
_diffrn_radiation_monochromator     graphite
_diffrn_measurement_device_type     'Stoe IPDS-II'
_diffrn_measurement_method     '\w'
_diffrn_detector_area_resol_mean     ?
_diffrn_reflns_number     33618
_diffrn_reflns_av_R_equivalents     0.0755
_diffrn_reflns_av_sigmaI/netI     0.0533
_diffrn_reflns_theta_min     1.99
_diffrn_reflns_theta_max     27.50
_diffrn_reflns_theta_full     27.50
_diffrn_measured_fraction_theta_max     1.000
_diffrn_measured_fraction_theta_full     1.000
_diffrn_reflns_limit_h_min     -20
_diffrn_reflns_limit_h_max     20
_diffrn_reflns_limit_k_min     -18
_diffrn_reflns_limit_k_max     18
_diffrn_reflns_limit_l_min     -26
_diffrn_reflns_limit_l_max     26
_diffrn_standards_number     ?
_diffrn_standards_interval_count     ?
_diffrn_standards_interval_time     ?
_diffrn_standards_decay_%     ?
_refine_special_details
;
Refinement of <i>F</i>^2^ against ALL reflections. The weighted <i>R</i>-factor
<i>wR</i> and goodness of fit <i>S</i> are based on <i>F</i>^2^, conventional
<i>R</i>-factors <i>R</i> are based on <i>F</i>, with <i>F</i> set to zero for
negative <i>F</i>^2^. The threshold expression of <i>F</i>^2^ >
\s(<i>F</i>^2^) is used only for calculating <i>R</i>-factors(gt) <i>etc</i>.
and is not relevant to the choice of reflections for refinement.
<i>R</i>-factors based on <i>F</i>^2^ are statistically about twice as large
as those based on <i>F</i>, and <i>R</i>- factors based on ALL data will be
even larger.
;
_reflns_number_total     4834
_reflns_number_gt     3695
_reflns_threshold_expression     I>2\s(I)
_refine_ls_structure_factor_coef     Fsqd
_refine_ls_matrix_type     full
_refine_ls_R_factor_all     0.0519
_refine_ls_R_factor_gt     0.0332
_refine_ls_wR_factor_gt     0.0722
_refine_ls_wR_factor_ref     0.0759
_refine_ls_goodness_of_fit_ref     0.904
_refine_ls_restrained_S_all     0.906
_refine_ls_number_reflns     4834
_refine_ls_number_parameters     263
_refine_ls_number_restraints     22
_refine_ls_hydrogen_treatment     constr
_refine_ls_weighting_scheme     calc
_refine_ls_weighting_details
                 'calc w=1/[\s^2^(Fo^2^)+(0.0436P)^2^] where P=(Fo^2^+2Fc^2^)/3'
_atom_sites_solution_hydrogens     geom
_atom_sites_solution_primary     direct
_atom_sites_solution_secondary     difmap
_refine_ls_shift/su_max     0.001
_refine_ls_shift/su_mean     0.000
_refine_diff_density_max     0.993
_refine_diff_density_min     -0.721
_refine_ls_extinction_method     none
_refine_ls_extinction_coef     ?
loop_
    _atom_type_symbol
    _atom_type_description
    _atom_type_scat_dispersion_real
    _atom_type_scat_dispersion_imag
    _atom_type_scat_source
    'C' 'C' 0.0033 0.0016
                         'International Tables Vol C Tables 4.2.6.8 and 6.1.1.4'
    'H' 'H' 0.0000 0.0000
                         'International Tables Vol C Tables 4.2.6.8 and 6.1.1.4'
    'O' 'O' 0.0106 0.0060
                         'International Tables Vol C Tables 4.2.6.8 and 6.1.1.4'
    'N' 'N' 0.0061 0.0033
                         'International Tables Vol C Tables 4.2.6.8 and 6.1.1.4'
    'P' 'P' 0.1023 0.0942
                         'International Tables Vol C Tables 4.2.6.8 and 6.1.1.4'
    'Cl' 'Cl' 0.1484 0.1585
                         'International Tables Vol C Tables 4.2.6.8 and 6.1.1.4'
    'Mo' 'Mo' -1.6832 0.6857
                         'International Tables Vol C Tables 4.2.6.8 and 6.1.1.4'
_computing_data_collection     'X-AREA (Stoe & Cie, 2005)'
_computing_cell_refinement     'X-AREA (Stoe & Cie, 2005)'
_computing_data_reduction     'X-RED (Stoe & Cie, 2005)'
_computing_structure_solution     'SIR2004 (Burla <i>et al.</i>, 2005)'
_computing_structure_refinement     'SHELXL97 (Sheldrick, 2008)'
_computing_molecular_graphics     'SHELXTL (Sheldrick, 2008)'
_computing_publication_material     'SHELXTL (Sheldrick, 2008)'
loop_
    _atom_site_type_symbol
    _atom_site_label
    _atom_site_fract_x
    _atom_site_fract_y
    _atom_site_fract_z
    _atom_site_U_iso_or_equiv
    _atom_site_adp_type
    _atom_site_calc_flag
    _atom_site_refinement_flags
    _atom_site_occupancy
    _atom_site_disorder_assembly
    _atom_site_disorder_group
    C C23 0.3316(18) 0.371(2) -0.0151(15) 0.038(6) Uiso d P 0.15 A 2
    H H23A 0.3312 0.3382 0.0286 0.046 Uiso calc PR 0.15 A 2
    H H23B 0.3456 0.3216 -0.0458 0.046 Uiso calc PR 0.15 A 2
    Cl Cl2 0.4164(8) 0.4554(9) 0.0049(6) 0.094(3) Uiso d P 0.15 A 2
    Cl Cl3 0.1952(10) 0.4261(14) -0.0668(7) 0.075(3) Uiso d P 0.15 A 2
    C C1 0.9245(2) 0.6337(2) 0.60553(15) 0.0224(6) Uani d . 1 . .
    C C2 0.8729(2) 0.7137(2) 0.57764(17) 0.0314(7) Uani d . 1 . .
    H H2 0.8335 0.7400 0.6005 0.038 Uiso calc R 1 . .
    C C3 0.8792(3) 0.7547(3) 0.51670(18) 0.0387(8) Uani d . 1 . .
    H H3 0.8430 0.8084 0.4973 0.046 Uiso calc R 1 . .
    C C4 0.9374(3) 0.7184(3) 0.48376(18) 0.0402(8) Uani d . 1 . .
    H H4 0.9416 0.7475 0.4421 0.048 Uiso calc R 1 . .
    C C5 0.9894(3) 0.6402(3) 0.51100(17) 0.0359(8) Uani d . 1 . .
    H H5 1.0299 0.6156 0.4884 0.043 Uiso calc R 1 . .
    C C6 0.9827(2) 0.5971(2) 0.57136(15) 0.0288(6) Uani d . 1 . .
    H H6 1.0179 0.5424 0.5896 0.035 Uiso calc R 1 . .
    C C7 0.81890(18) 0.6061(2) 0.69921(15) 0.0222(5) Uani d . 1 . .
    C C8 0.7406(2) 0.5965(2) 0.64439(17) 0.0289(6) Uani d . 1 . .
    H H8 0.7430 0.5795 0.5992 0.035 Uiso calc R 1 . .
    C C9 0.6595(2) 0.6117(2) 0.6561(2) 0.0353(7) Uani d . 1 . .
    H H9 0.6063 0.6044 0.6187 0.042 Uiso calc R 1 . .
    C C10 0.6545(2) 0.6371(2) 0.7204(2) 0.0366(8) Uani d . 1 . .
    H H10 0.5984 0.6492 0.7272 0.044 Uiso calc R 1 . .
    C C11 0.7316(2) 0.6452(2) 0.7757(2) 0.0365(8) Uani d . 1 . .
    H H11 0.7284 0.6623 0.8206 0.044 Uiso calc R 1 . .
    C C12 0.8134(2) 0.6282(2) 0.76538(17) 0.0282(7) Uani d . 1 . .
    H H12 0.8660 0.6317 0.8037 0.034 Uiso calc R 1 . .
    C C13 1.0000 0.7507(3) 0.7500 0.0267(9) Uani d S 1 . .
    C C14 0.9682(2) 0.8011(2) 0.7974(2) 0.0369(8) Uani d . 1 . .
    H H14 0.9462 0.7675 0.8299 0.044 Uiso calc R 1 . .
    C C15 0.9689(3) 0.9006(3) 0.7968(3) 0.0540(10) Uani d . 1 . .
    H H15 0.9475 0.9349 0.8294 0.065 Uiso calc R 1 . .
    C C16 1.0000 0.9505(4) 0.7500 0.0633(19) Uani d S 1 . .
    H H16 1.0000 1.0187 0.7500 0.076 Uiso calc SR 1 . .
    C C17 0.85381(19) 0.3927(2) 0.79476(16) 0.0246(6) Uani d . 1 . .
    C C18 0.7734(2) 0.3832(2) 0.81938(19) 0.0344(8) Uani d . 1 . .
    H H18A 0.7293 0.4316 0.7963 0.052 Uiso calc R 1 . .
    H H18B 0.7904 0.3928 0.8699 0.052 Uiso calc R 1 . .
    H H18C 0.7479 0.3188 0.8080 0.052 Uiso calc R 1 . .
    Cl Cl1 0.93542(6) 0.23863(6) 0.65324(4) 0.03252(18) Uani d . 1 . .
    Mo Mo1 0.958490(16) 0.400753(17) 0.697846(12) 0.01851(7) Uani d . 1 . .
    N N1 1.0000 0.6457(2) 0.7500 0.0215(7) Uani d S 1 . .
    O O1 0.84401(13) 0.38946(15) 0.72997(11) 0.0243(4) Uani d . 1 . .
    O O2 1.07046(13) 0.40319(15) 0.66069(10) 0.0247(4) Uani d . 1 . .
    P P1 0.92644(5) 0.57906(5) 0.68785(4) 0.01836(15) Uani d . 1 . .
    O O3 0.2246(4) 0.4448(4) 0.0103(3) 0.0979(17) Uani d PD 0.85 B 1
    C C19 0.1975(9) 0.4284(11) -0.0537(6) 0.112(2) Uani d PDU 0.85 B 1
    H H19A 0.1902 0.4890 -0.0807 0.134 Uiso calc PR 0.85 B 1
    H H19B 0.1401 0.3938 -0.0664 0.134 Uiso calc PR 0.85 B 1
    C C20 0.2727(5) 0.3642(6) -0.0674(5) 0.1111(19) Uani d PDU 0.85 B 1
    H H20A 0.2642 0.2953 -0.0590 0.133 Uiso calc PR 0.85 B 1
    H H20B 0.2768 0.3727 -0.1153 0.133 Uiso calc PR 0.85 B 1
    C C21 0.3560(7) 0.4072(6) -0.0112(4) 0.1117(19) Uani d PDU 0.85 B 1
    H H21A 0.3885 0.4538 -0.0317 0.134 Uiso calc PR 0.85 B 1
    H H21B 0.3971 0.3564 0.0139 0.134 Uiso calc PR 0.85 B 1
    C C22 0.3065(6) 0.4577(6) 0.0368(5) 0.1097(19) Uani d PDU 0.85 B 1
    H H22A 0.3263 0.4299 0.0842 0.132 Uiso calc PR 0.85 B 1
    H H22B 0.3200 0.5273 0.0402 0.132 Uiso calc PR 0.85 B 1
loop_
    _atom_site_aniso_label
    _atom_site_aniso_U_11
    _atom_site_aniso_U_22
    _atom_site_aniso_U_33
    _atom_site_aniso_U_12
    _atom_site_aniso_U_13
    _atom_site_aniso_U_23
    C1 0.0244(15) 0.0238(13) 0.0181(13) -0.0015(11) 0.0048(11) 0.0007(11)
    C2 0.0309(17) 0.0338(17) 0.0303(16) 0.0057(13) 0.0105(14) 0.0055(13)
    C3 0.043(2) 0.0373(18) 0.0342(18) 0.0079(16) 0.0095(16) 0.0154(15)
    C4 0.056(2) 0.0410(19) 0.0262(16) -0.0023(17) 0.0164(16) 0.0088(15)
    C5 0.049(2) 0.0379(18) 0.0269(16) 0.0041(15) 0.0212(16) 0.0022(14)
    C6 0.0342(16) 0.0287(14) 0.0244(14) 0.0008(14) 0.0101(12) 0.0002(13)
    C7 0.0200(13) 0.0201(13) 0.0274(14) 0.0030(11) 0.0084(11) 0.0029(12)
    C8 0.0263(15) 0.0279(15) 0.0312(15) 0.0001(13) 0.0065(12) 0.0036(14)
    C9 0.0209(15) 0.0302(17) 0.051(2) -0.0003(13) 0.0051(14) 0.0109(15)
    C10 0.0255(17) 0.0290(16) 0.062(2) 0.0052(13) 0.0224(17) 0.0091(16)
    C11 0.038(2) 0.0346(18) 0.046(2) 0.0028(15) 0.0255(17) 0.0008(15)
    C12 0.0257(16) 0.0307(16) 0.0295(16) 0.0012(12) 0.0102(13) -0.0018(12)
    C13 0.021(2) 0.022(2) 0.033(2) 0.000 -0.0004(17) 0.000
    C14 0.0351(19) 0.0263(16) 0.047(2) 0.0040(14) 0.0081(15) -0.0044(15)
    C15 0.050(2) 0.0286(18) 0.082(3) 0.0070(18) 0.018(2) -0.013(2)
    C16 0.053(4) 0.018(2) 0.115(6) 0.000 0.020(4) 0.000
    C17 0.0256(15) 0.0190(13) 0.0329(15) 0.0001(12) 0.0142(12) -0.0007(12)
    C18 0.0268(16) 0.0380(19) 0.0456(19) -0.0021(13) 0.0218(15) -0.0013(15)
    Cl1 0.0342(4) 0.0274(4) 0.0401(4) -0.0066(3) 0.0173(3) -0.0114(3)
    Mo1 0.01940(12) 0.01871(11) 0.01876(11) 0.00004(10) 0.00775(8) -0.00079(10)
    N1 0.0215(17) 0.0169(16) 0.0244(17) 0.000 0.0043(14) 0.000
    O1 0.0209(10) 0.0244(10) 0.0297(11) -0.0014(8) 0.0108(8) -0.0007(9)
    O2 0.0267(11) 0.0268(10) 0.0242(10) 0.0012(9) 0.0133(8) 0.0008(9)
    P1 0.0183(3) 0.0193(3) 0.0178(3) 0.0008(2) 0.0057(3) 0.0006(3)
    O3 0.075(3) 0.140(5) 0.076(3) 0.007(3) 0.018(3) 0.049(3)
    C19 0.110(4) 0.079(4) 0.124(4) 0.013(3) -0.001(4) 0.020(4)
    C20 0.112(4) 0.078(3) 0.119(4) 0.016(3) -0.004(3) 0.020(3)
    C21 0.115(4) 0.080(3) 0.113(4) 0.019(3) -0.005(3) 0.024(3)
    C22 0.118(4) 0.080(3) 0.109(4) 0.020(3) -0.001(3) 0.025(3)
_geom_special_details
;
All e.s.d.'s (except the e.s.d. in the dihedral angle between two l.s. planes)
are estimated using the full covariance matrix. The cell e.s.d.'s are taken
into account individually in the estimation of e.s.d.'s in distances, angles
and torsion angles; correlations between e.s.d.'s in cell parameters are only
used when they are defined by crystal symmetry. An approximate (isotropic)
treatment of cell e.s.d.'s is used for estimating e.s.d.'s involving l.s.
planes.
;
loop_
    _geom_bond_atom_site_label_1
    _geom_bond_atom_site_label_2
    _geom_bond_site_symmetry_2
    _geom_bond_distance
    _geom_bond_publ_flag
    C23 Cl2 . 1.74(3) ?
    C23 Cl3 . 2.23(3) ?
    C23 H23A . 0.9900 ?
    C23 H23B . 0.9900 ?
    C1 C2 . 1.395(4) ?
    C1 C6 . 1.396(4) ?
    C1 P1 . 1.813(3) ?
    C2 C3 . 1.382(5) ?
    C2 H2 . 0.9500 ?
    C3 C4 . 1.378(5) ?
    C3 H3 . 0.9500 ?
    C4 C5 . 1.375(5) ?
    C4 H4 . 0.9500 ?
    C5 C6 . 1.385(4) ?
    C5 H5 . 0.9500 ?
    C6 H6 . 0.9500 ?
    C7 C12 . 1.393(4) ?
    C7 C8 . 1.395(4) ?
    C7 P1 . 1.817(3) ?
    C8 C9 . 1.384(4) ?
    C8 H8 . 0.9500 ?
    C9 C10 . 1.365(5) ?
    C9 H9 . 0.9500 ?
    C10 C11 . 1.386(6) ?
    C10 H10 . 0.9500 ?
    C11 C12 . 1.386(4) ?
    C11 H11 . 0.9500 ?
    C12 H12 . 0.9500 ?
    C13 C14 2_756 1.390(4) ?
    C13 C14 . 1.390(4) ?
    C13 N1 . 1.461(5) ?
    C14 C15 . 1.384(5) ?
    C14 H14 . 0.9500 ?
    C15 C16 . 1.372(5) ?
    C15 H15 . 0.9500 ?
    C16 C15 2_756 1.372(5) ?
    C16 H16 . 0.9500 ?
    C17 O1 . 1.266(4) ?
    C17 O2 2_756 1.270(4) ?
    C17 C18 . 1.498(4) ?
    C18 H18A . 0.9800 ?
    C18 H18B . 0.9800 ?
    C18 H18C . 0.9800 ?
    Cl1 Mo1 . 2.4146(9) ?
    Mo1 O1 . 2.096(2) ?
    Mo1 O2 . 2.1124(19) ?
    Mo1 Mo1 2_756 2.1161(9) ?
    Mo1 P1 . 2.5278(9) ?
    N1 P1 . 1.704(2) ?
    N1 P1 2_756 1.704(2) ?
    O2 C17 2_756 1.270(4) ?
    O3 C19 . 1.251(8) ?
    O3 C22 . 1.255(8) ?
    C19 C20 . 1.573(8) ?
    C19 H19A . 0.9900 ?
    C19 H19B . 0.9900 ?
    C20 C21 . 1.573(8) ?
    C20 H20A . 0.9900 ?
    C20 H20B . 0.9900 ?
    C21 C22 . 1.575(8) ?
    C21 H21A . 0.9900 ?
    C21 H21B . 0.9900 ?
    C22 H22A . 0.9900 ?
    C22 H22B . 0.9900 ?
loop_
    _geom_angle_atom_site_label_1
    _geom_angle_atom_site_label_2
    _geom_angle_atom_site_label_3
    _geom_angle_site_symmetry_1
    _geom_angle_site_symmetry_3
    _geom_angle
    _geom_angle_publ_flag
    Cl2 C23 Cl3 . . 116.3(16) ?
    Cl2 C23 H23A . . 108.2 ?
    Cl3 C23 H23A . . 108.2 ?
    Cl2 C23 H23B . . 108.2 ?
    Cl3 C23 H23B . . 108.2 ?
    H23A C23 H23B . . 107.4 ?
    C2 C1 C6 . . 118.9(3) ?
    C2 C1 P1 . . 123.4(2) ?
    C6 C1 P1 . . 117.5(2) ?
    C3 C2 C1 . . 120.0(3) ?
    C3 C2 H2 . . 120.0 ?
    C1 C2 H2 . . 120.0 ?
    C4 C3 C2 . . 120.6(3) ?
    C4 C3 H3 . . 119.7 ?
    C2 C3 H3 . . 119.7 ?
    C5 C4 C3 . . 120.2(3) ?
    C5 C4 H4 . . 119.9 ?
    C3 C4 H4 . . 119.9 ?
    C4 C5 C6 . . 119.9(3) ?
    C4 C5 H5 . . 120.0 ?
    C6 C5 H5 . . 120.0 ?
    C5 C6 C1 . . 120.5(3) ?
    C5 C6 H6 . . 119.8 ?
    C1 C6 H6 . . 119.8 ?
    C12 C7 C8 . . 118.9(3) ?
    C12 C7 P1 . . 119.5(2) ?
    C8 C7 P1 . . 121.4(2) ?
    C9 C8 C7 . . 119.8(3) ?
    C9 C8 H8 . . 120.1 ?
    C7 C8 H8 . . 120.1 ?
    C10 C9 C8 . . 121.1(3) ?
    C10 C9 H9 . . 119.4 ?
    C8 C9 H9 . . 119.4 ?
    C9 C10 C11 . . 119.8(3) ?
    C9 C10 H10 . . 120.1 ?
    C11 C10 H10 . . 120.1 ?
    C12 C11 C10 . . 120.0(3) ?
    C12 C11 H11 . . 120.0 ?
    C10 C11 H11 . . 120.0 ?
    C11 C12 C7 . . 120.4(3) ?
    C11 C12 H12 . . 119.8 ?
    C7 C12 H12 . . 119.8 ?
    C14 C13 C14 2_756 . 119.4(4) ?
    C14 C13 N1 2_756 . 120.3(2) ?
    C14 C13 N1 . . 120.3(2) ?
    C15 C14 C13 . . 119.6(4) ?
    C15 C14 H14 . . 120.2 ?
    C13 C14 H14 . . 120.2 ?
    C16 C15 C14 . . 121.1(4) ?
    C16 C15 H15 . . 119.5 ?
    C14 C15 H15 . . 119.5 ?
    C15 C16 C15 2_756 . 119.2(5) ?
    C15 C16 H16 2_756 . 120.4 ?
    C15 C16 H16 . . 120.4 ?
    O1 C17 O2 . 2_756 122.1(3) ?
    O1 C17 C18 . . 118.7(3) ?
    O2 C17 C18 2_756 . 119.2(3) ?
    C17 C18 H18A . . 109.5 ?
    C17 C18 H18B . . 109.5 ?
    H18A C18 H18B . . 109.5 ?
    C17 C18 H18C . . 109.5 ?
    H18A C18 H18C . . 109.5 ?
    H18B C18 H18C . . 109.5 ?
    O1 Mo1 O2 . . 175.75(8) ?
    O1 Mo1 Mo1 . 2_756 91.72(6) ?
    O2 Mo1 Mo1 . 2_756 90.85(6) ?
    O1 Mo1 Cl1 . . 89.78(6) ?
    O2 Mo1 Cl1 . . 86.16(6) ?
    Mo1 Mo1 Cl1 2_756 . 110.39(2) ?
    O1 Mo1 P1 . . 85.87(6) ?
    O2 Mo1 P1 . . 97.15(6) ?
    Mo1 Mo1 P1 2_756 . 97.405(18) ?
    Cl1 Mo1 P1 . . 151.98(3) ?
    C13 N1 P1 . . 122.96(10) ?
    C13 N1 P1 . 2_756 122.95(10) ?
    P1 N1 P1 . 2_756 114.09(19) ?
    C17 O1 Mo1 . . 117.50(19) ?
    C17 O2 Mo1 2_756 . 117.26(18) ?
    N1 P1 C1 . . 105.33(12) ?
    N1 P1 C7 . . 104.61(11) ?
    C1 P1 C7 . . 105.38(14) ?
    N1 P1 Mo1 . . 113.53(10) ?
    C1 P1 Mo1 . . 115.62(10) ?
    C7 P1 Mo1 . . 111.43(10) ?
    C19 O3 C22 . . 117.0(9) ?
    O3 C19 C20 . . 103.9(8) ?
    O3 C19 H19A . . 111.0 ?
    C20 C19 H19A . . 111.0 ?
    O3 C19 H19B . . 111.0 ?
    C20 C19 H19B . . 111.0 ?
    H19A C19 H19B . . 109.0 ?
    C21 C20 C19 . . 99.7(8) ?
    C21 C20 H20A . . 111.8 ?
    C19 C20 H20A . . 111.8 ?
    C21 C20 H20B . . 111.8 ?
    C19 C20 H20B . . 111.8 ?
    H20A C20 H20B . . 109.5 ?
    C20 C21 C22 . . 98.6(7) ?
    C20 C21 H21A . . 112.0 ?
    C22 C21 H21A . . 112.0 ?
    C20 C21 H21B . . 112.0 ?
    C22 C21 H21B . . 112.0 ?
    H21A C21 H21B . . 109.7 ?
    O3 C22 C21 . . 108.2(7) ?
    O3 C22 H22A . . 110.1 ?
    C21 C22 H22A . . 110.1 ?
    O3 C22 H22B . . 110.1 ?
    C21 C22 H22B . . 110.1 ?
    H22A C22 H22B . . 108.4 ?
loop_
    _geom_torsion_atom_site_label_1
    _geom_torsion_atom_site_label_2
    _geom_torsion_atom_site_label_3
    _geom_torsion_atom_site_label_4
    _geom_torsion_site_symmetry_1
    _geom_torsion_site_symmetry_2
    _geom_torsion_site_symmetry_3
    _geom_torsion_site_symmetry_4
    _geom_torsion
    _geom_torsion_publ_flag
    C6 C1 C2 C3 . . . . 0.8(5) ?
    P1 C1 C2 C3 . . . . 176.0(3) ?
    C1 C2 C3 C4 . . . . -1.3(6) ?
    C2 C3 C4 C5 . . . . 0.6(6) ?
    C3 C4 C5 C6 . . . . 0.6(6) ?
    C4 C5 C6 C1 . . . . -1.1(5) ?
    C2 C1 C6 C5 . . . . 0.4(5) ?
    P1 C1 C6 C5 . . . . -175.1(3) ?
    C12 C7 C8 C9 . . . . 1.9(5) ?
    P1 C7 C8 C9 . . . . 175.9(2) ?
    C7 C8 C9 C10 . . . . 0.6(5) ?
    C8 C9 C10 C11 . . . . -1.8(5) ?
    C9 C10 C11 C12 . . . . 0.5(5) ?
    C10 C11 C12 C7 . . . . 2.1(5) ?
    C8 C7 C12 C11 . . . . -3.3(5) ?
    P1 C7 C12 C11 . . . . -177.3(2) ?
    C14 C13 C14 C15 2_756 . . . -0.2(3) ?
    N1 C13 C14 C15 . . . . 179.8(3) ?
    C13 C14 C15 C16 . . . . 0.4(6) ?
    C14 C15 C16 C15 . . . 2_756 -0.2(3) ?
    C14 C13 N1 P1 2_756 . . . -74.23(17) ?
    C14 C13 N1 P1 . . . . 105.77(17) ?
    C14 C13 N1 P1 2_756 . . 2_756 105.77(17) ?
    C14 C13 N1 P1 . . . 2_756 -74.23(17) ?
    O2 C17 O1 Mo1 2_756 . . . 0.6(4) ?
    C18 C17 O1 Mo1 . . . . -179.0(2) ?
    Mo1 Mo1 O1 C17 2_756 . . . 4.7(2) ?
    Cl1 Mo1 O1 C17 . . . . 115.1(2) ?
    P1 Mo1 O1 C17 . . . . -92.6(2) ?
    Mo1 Mo1 O2 C17 2_756 . . 2_756 7.9(2) ?
    Cl1 Mo1 O2 C17 . . . 2_756 -102.4(2) ?
    P1 Mo1 O2 C17 . . . 2_756 105.5(2) ?
    C13 N1 P1 C1 . . . . 45.93(11) ?
    P1 N1 P1 C1 2_756 . . . -134.07(11) ?
    C13 N1 P1 C7 . . . . -64.90(10) ?
    P1 N1 P1 C7 2_756 . . . 115.09(10) ?
    C13 N1 P1 Mo1 . . . . 173.409(15) ?
    P1 N1 P1 Mo1 2_756 . . . -6.593(15) ?
    C2 C1 P1 N1 . . . . -83.1(3) ?
    C6 C1 P1 N1 . . . . 92.2(3) ?
    C2 C1 P1 C7 . . . . 27.2(3) ?
    C6 C1 P1 C7 . . . . -157.5(2) ?
    C2 C1 P1 Mo1 . . . . 150.7(2) ?
    C6 C1 P1 Mo1 . . . . -34.0(3) ?
    C12 C7 P1 N1 . . . . -31.0(3) ?
    C8 C7 P1 N1 . . . . 155.1(2) ?
    C12 C7 P1 C1 . . . . -141.8(2) ?
    C8 C7 P1 C1 . . . . 44.3(3) ?
    C12 C7 P1 Mo1 . . . . 92.1(2) ?
    C8 C7 P1 Mo1 . . . . -81.8(3) ?
    O1 Mo1 P1 N1 . . . . 109.43(7) ?
    O2 Mo1 P1 N1 . . . . -73.57(7) ?
    Mo1 Mo1 P1 N1 2_756 . . . 18.23(4) ?
    Cl1 Mo1 P1 N1 . . . . -168.85(5) ?
    O1 Mo1 P1 C1 . . . . -128.66(13) ?
    O2 Mo1 P1 C1 . . . . 48.34(13) ?
    Mo1 Mo1 P1 C1 2_756 . . . 140.14(11) ?
    Cl1 Mo1 P1 C1 . . . . -46.94(13) ?
    O1 Mo1 P1 C7 . . . . -8.37(12) ?
    O2 Mo1 P1 C7 . . . . 168.62(11) ?
    Mo1 Mo1 P1 C7 2_756 . . . -99.57(11) ?
    Cl1 Mo1 P1 C7 . . . . 73.34(12) ?
    C22 O3 C19 C20 . . . . 37.3(15) ?
    O3 C19 C20 C21 . . . . -32.7(13) ?
    C19 C20 C21 C22 . . . . 18.7(10) ?
    C19 O3 C22 C21 . . . . -23.9(12) ?
    C20 C21 C22 O3 . . . . -1.3(9) ?
data_global
_journal_date_recd_electronic     2009-02-24
_journal_date_accepted     2009-02-25
_journal_name_full     'Acta Crystallographica, Section E'
_journal_year     2009
_journal_volume     65
_journal_issue      4
_journal_page_first     m357
_journal_page_last     m357
_journal_paper_category     QM
_journal_coeditor_code     BT2886
_publ_contact_author_name     'Dr. Marko Hapke'
_publ_contact_author_address
;
 Leibniz-Institut f\"ur Katalyse e. V.
 an der Universit\"at Rostock
 Albert-Einstein-Stra\&se 29a
 18059 Rostock
 Germany
;
_publ_contact_author_email     marko.hapke@catalysis.de
_publ_contact_author_fax     '0381 1281 51213'
_publ_contact_author_phone     '0381 1281 213'
_publ_section_title
;\
<i>trans</i>-Di-\m-acetato-[\m-<i>N</i>,<i>N</i>-bis(diphenylphosphino)aniline]\
bis[chloridomolybdenum(II)](<i>Mo---Mo</i>)--dichloromethane--tetrahydrofuran
(1/0.3/1.7)
;
loop_
    _publ_author_name
    _publ_author_address
    'Hapke, Marko'
;
Leibniz-Institut f\"ur Katalyse e. V. an der Universit\"at Rostock
Albert-Einstein-Stra\&se 29a
18059 Rostock
Germany
;
    'W\"ohl, Anina'
;
Linde AG, Linde Engineering Division
Dr.-Carl-von-Linde-Stra\&se 6-14
82049 Pullach
Germany
;
    'Peitz, Stephan'
;
Leibniz-Institut f\"ur Katalyse e. V. an der Universit\"at Rostock
Albert-Einstein-Stra\&se 29a
18059 Rostock
Germany
;
    'Spannenberg, Anke'
;
Leibniz-Institut f\"ur Katalyse e. V. an der Universit\"at Rostock
Albert-Einstein-Stra\&se 29a
18059 Rostock
Germany
;
    'Rosenthal, Uwe'
;
Leibniz-Institut f\"ur Katalyse e. V. an der Universit\"at Rostock
Albert-Einstein-Stra\&se 29a
18059 Rostock
Germany
;
