# Supplementary material for: trans-Di-μ-acetato-[μ-N,N-bis­(diphenyl­phosphino)aniline]bis­[chlorido­molybdenum(II)](Mo—Mo)–dichloro­methane–tetra­hydro­furan (1/0.3/1.7)
Source: Acta Crystallogr Sect E Struct Rep Online. 2009 Mar 6;65(Pt 4):m357. doi: 10.1107/S1600536809007016 (PMC2968956; doi:10.1107/S1600536809007016)
Supplement: Supplementary file 2 [file e-65-0m357-Isup2.hkl]

# 
# h,k,l, Fc-squared, Fo-squared, sigma(Fo-squared) and status flag 
# 
data_I
_shelx_title ' ks497m in C2/c' 
_shelx_refln_list_code          4 
_shelx_F_calc_maximum      552.32 
_exptl_crystal_F_000      1994.40 
_reflns_d_resolution_high  0.7696 
 
loop_ 
 _symmetry_equiv_pos_as_xyz 
 'x, y, z' 
 '-x, y, -z+1/2' 
 'x+1/2, y+1/2, z' 
 '-x+1/2, y+1/2, -z+1/2' 
 '-x, -y, -z' 
 'x, -y, z-1/2' 
 '-x+1/2, -y+1/2, -z' 
 'x+1/2, -y+1/2, z-1/2' 
 
_cell_length_a    15.7688 
_cell_length_b    13.9131 
_cell_length_c    20.1075 
_cell_angle_alpha  90.000 
_cell_angle_beta  107.323 
_cell_angle_gamma  90.000 
 
_shelx_F_squared_multiplier     1.000 
 
loop_ 
 _refln_index_h 
 _refln_index_k 
 _refln_index_l 
 _refln_F_squared_calc 
 _refln_F_squared_meas 
 _refln_F_squared_sigma 
 _refln_observed_status 
   2   0   0   103298.54   107878.63   1543.67 o 
   4   0   0    42106.25    39957.30    716.96 o 
   6   0   0     1500.06     2025.99    375.50 o 
   8   0   0    39148.86    38028.02    675.20 o 
  10   0   0    51339.15    51343.23   1117.90 o 
  12   0   0     2308.31     2378.85    380.06 o 
  14   0   0        4.97      397.29    323.94 o 
  16   0   0       22.76      -58.57    341.37 o 
  18   0   0        1.63      181.59    381.64 o 
   1   1   0   181586.70   164200.38   4147.22 o 
   3   1   0    23820.00    28541.09    520.71 o 
   5   1   0     2997.06     4688.03    318.63 o 
   7   1   0    16779.63    19096.10    300.81 o 
   9   1   0    20099.99    19756.79    276.23 o 
  11   1   0     6167.46     6232.47    256.47 o 
  13   1   0     2738.25     3039.20    249.63 o 
  15   1   0       37.76        2.39    236.84 o 
  17   1   0      253.99      413.29    258.73 o 
  19   1   0      178.66      192.68    313.78 o 
   0   2   0     3826.74     4235.65    482.66 o 
   2   2   0     8125.93     8072.65    390.04 o 
   4   2   0     8226.31     8533.38    322.80 o 
   6   2   0     1391.29     1219.55    259.81 o 
   8   2   0     1171.09     1368.32    239.14 o 
  10   2   0       36.40      331.26    256.31 o 
  12   2   0      113.16      383.01    251.11 o 
  14   2   0     1315.77     1813.87    257.88 o 
  16   2   0     2286.50     2450.13    258.86 o 
  18   2   0      587.87     1156.53    294.71 o 
   1   3   0    28781.99    29138.32    552.32 o 
   3   3   0     5519.84     6512.57    334.05 o 
   5   3   0      623.29      716.46    256.06 o 
   7   3   0      614.90      605.80    237.55 o 
   9   3   0      886.45      899.98    261.72 o 
  11   3   0       39.43      210.81    281.93 o 
  13   3   0     1047.26     1218.54    261.63 o 
  15   3   0       90.96      301.90    258.75 o 
  17   3   0        0.66      -20.68    278.58 o 
  19   3   0        2.22       -0.25    322.37 o 
   0   4   0   305060.44   293972.38  12330.12 o 
   2   4   0      379.60       73.48    316.95 o 
   4   4   0    18872.33    20435.57    432.94 o 
   6   4   0     9808.61    10022.52    322.83 o 
   8   4   0     2573.28     2570.31    259.18 o 
  10   4   0    16876.13    16758.47    290.78 o 
  12   4   0     1264.43     1417.11    264.18 o 
  14   4   0     4742.83     5069.21    257.05 o 
  16   4   0     6218.99     6383.73    280.34 o 
  18   4   0      370.15      267.87    294.05 o 
   1   5   0   181637.33   173830.44   3612.98 o 
   3   5   0    28036.05    27218.92    612.31 o 
   5   5   0     5316.87     6268.42    281.41 o 
   7   5   0    18160.54    18297.94    404.86 o 
   9   5   0    31534.49    31224.58    478.61 o 
  11   5   0     9177.74     9178.93    292.50 o 
  13   5   0     4956.38     5385.52    273.97 o 
  15   5   0     1013.15      800.74    270.13 o 
  17   5   0      481.27      664.65    293.67 o 
   0   6   0   295189.72   277656.19  10037.90 o 
   2   6   0    61661.63    60561.61   1214.73 o 
   4   6   0     1429.78     1427.95    235.46 o 
   6   6   0     7152.43     7531.90    263.39 o 
   8   6   0    29576.06    29041.63    585.14 o 
  10   6   0    22844.17    22151.45    320.63 o 
  12   6   0     3842.40     3894.76    283.18 o 
  14   6   0      176.54      532.70    271.39 o 
  16   6   0       18.93      130.85    277.91 o 
  18   6   0       38.54      268.62    302.44 o 
   1   7   0     4754.88     4668.08    255.36 o 
   3   7   0      674.09     1466.76    235.16 o 
   5   7   0     1036.81      957.59    256.81 o 
   7   7   0     4863.28     4935.00    249.90 o 
   9   7   0     2351.92     2259.91    294.45 o 
  11   7   0     2360.49     2592.60    257.96 o 
  13   7   0       21.24      148.91    276.78 o 
  15   7   0      124.14      143.53    270.88 o 
  17   7   0      292.43      477.72    293.52 o 
   0   8   0    40797.98    43895.63   1167.04 o 
   2   8   0     1507.54     1478.76    244.68 o 
   4   8   0        7.83      293.77    251.46 o 
   6   8   0     1728.89     1751.12    240.97 o 
   8   8   0      500.51      617.83    256.20 o 
  10   8   0     4414.23     4455.00    254.92 o 
  12   8   0       84.28      -54.83    283.42 o 
  14   8   0       60.14       62.74    283.84 o 
  16   8   0        8.21      381.74    342.85 o 
   1   9   0    22615.47    22063.57    379.82 o 
   3   9   0     1550.07     1879.91    228.95 o 
   5   9   0     2539.19     2311.23    248.17 o 
   7   9   0       10.02      212.47    247.28 o 
   9   9   0     3703.91     4015.20    249.17 o 
  11   9   0     5947.25     5975.21    265.90 o 
  13   9   0     5102.30     5156.55    275.86 o 
  15   9   0     2412.62     2845.81    281.62 o 
   0  10   0    33627.58    33490.75    601.04 o 
   2  10   0    13964.24    13897.50    273.08 o 
   4  10   0     2490.70     2407.07    256.00 o 
   6  10   0      944.79      960.16    240.54 o 
   8  10   0     4444.60     4323.23    252.81 o 
  10  10   0    18788.28    18275.16    398.09 o 
  12  10   0    10760.63    10314.69    325.09 o 
  14  10   0     9589.91     9378.80    313.05 o 
  16  10   0     3907.01     3553.77    301.12 o 
   1  11   0    30118.01    29341.95    575.31 o 
   3  11   0     5830.38     5704.58    267.37 o 
   5  11   0       16.95      176.75    235.90 o 
   7  11   0     6263.74     6036.51    241.77 o 
   9  11   0    12425.48    12602.54    297.09 o 
  11  11   0     6257.71     6902.30    262.55 o 
  13  11   0     1275.16     1345.09    280.34 o 
  15  11   0      408.29      775.85    309.24 o 
   0  12   0     5391.99     5416.55    365.91 o 
   2  12   0     9121.33     9248.24    264.78 o 
   4  12   0      476.83      567.62    254.82 o 
   6  12   0     5047.19     5123.75    240.55 o 
   8  12   0     3083.29     3115.90    235.59 o 
  10  12   0      961.09     1147.53    250.69 o 
  12  12   0       60.81      279.72    281.33 o 
  14  12   0       38.69     -145.91    322.19 o 
   1  13   0      181.12      361.07    225.55 o 
   3  13   0      202.91        5.76    221.99 o 
   5  13   0      345.00      326.25    231.88 o 
   7  13   0        1.06      246.62    230.89 o 
   9  13   0      654.33      875.65    254.68 o 
  11  13   0     2417.77     2508.19    267.98 o 
  13  13   0      642.01      530.47    321.01 o 
   0  14   0     9933.01     9766.62    379.54 o 
   2  14   0     3487.50     3755.88    268.71 o 
   4  14   0     1037.70     1162.81    276.54 o 
   6  14   0     1090.64     1227.78    238.37 o 
   8  14   0      803.54      664.20    250.45 o 
  10  14   0     5280.21     4960.79    295.04 o 
  12  14   0     3263.46     2878.39    297.48 o 
   1  15   0     4396.85     4374.62    272.49 o 
   3  15   0     2439.98     2542.53    259.68 o 
   5  15   0     1909.64     1661.64    251.89 o 
   7  15   0      358.54      434.83    251.61 o 
   9  15   0     2286.37     2146.02    256.13 o 
   0  16   0     6397.90     6498.38    385.19 o 
   2  16   0     4960.88     5364.97    262.59 o 
   4  16   0     2205.36     2260.70    286.67 o 
   6  16   0        6.41      -11.81    264.39 o 
   8  16   0      475.92      597.89    274.01 o 
   1  17   0     5070.05     4752.90    283.94 o 
   3  17   0     2801.85     2808.87    302.14 o 
   5  17   0      328.04      529.88    284.21 o 
   0  18   0       70.02      341.19    438.59 o 
 -19   1   1      229.88      352.20    283.86 o 
 -17   1   1     1588.56     1764.04    248.79 o 
 -15   1   1     5985.58     5807.28    259.10 o 
 -13   1   1     1218.66     1378.35    244.61 o 
 -11   1   1    21809.54    21612.83    297.37 o 
  -9   1   1    17505.53    17018.71    276.40 o 
  -7   1   1       82.52       59.13    249.03 o 
  -5   1   1     3284.66     2925.74    310.86 o 
  -3   1   1     9314.45     8561.55    396.36 o 
  -1   1   1    15149.69    17260.75    462.98 o 
   1   1   1    24218.77    21823.60    579.18 o 
   3   1   1     1282.15     1854.69    438.93 o 
   5   1   1    11800.87    11416.74    317.33 o 
   7   1   1    21971.94    22342.60    309.70 o 
   9   1   1    16067.12    16455.29    283.43 o 
  11   1   1    21853.28    20836.26    299.84 o 
  13   1   1       12.72      234.79    244.16 o 
  15   1   1      947.93     1047.45    246.88 o 
  17   1   1      424.88      453.80    279.58 o 
  19   1   1     3114.00     2904.72    322.67 o 
 -18   2   1     2591.66     2791.25    279.63 o 
 -16   2   1    21868.43    21045.14    439.11 o 
 -14   2   1    16732.93    18048.65    419.77 o 
 -12   2   1    30420.86    29256.11    401.07 o 
 -10   2   1    13317.57    13982.00    285.31 o 
  -8   2   1      268.57      169.36    240.56 o 
  -6   2   1     3044.76     3726.67    281.08 o 
  -4   2   1     4777.32     4372.16    334.72 o 
  -2   2   1    29568.13    24845.72    664.67 o 
   0   2   1    21138.58    19755.69    441.22 o 
   2   2   1   117451.30   138107.98   2902.45 o 
   4   2   1    37547.52    38828.51    646.72 o 
   6   2   1      254.66      180.92    246.61 o 
   8   2   1    10604.44     9932.52    264.09 o 
  10   2   1    37918.89    37283.52    417.49 o 
  12   2   1    38001.00    39290.89    597.40 o 
  14   2   1     6187.83     5728.10    252.62 o 
  16   2   1      920.87     1310.11    272.92 o 
  18   2   1     3163.64     3151.57    297.09 o 
 -19   3   1       72.83      306.97    297.01 o 
 -17   3   1     9543.08     9529.37    304.00 o 
 -15   3   1    32615.43    32302.38    525.72 o 
 -13   3   1    15880.03    15740.90    363.26 o 
 -11   3   1    11250.13    11149.78    278.46 o 
  -9   3   1       10.36       12.01    237.47 o 
  -7   3   1    17299.69    16579.59    294.46 o 
  -5   3   1     3645.85     3432.60    277.71 o 
  -3   3   1      785.47      584.86    348.03 o 
  -1   3   1    57618.15    56111.88   1165.47 o 
   1   3   1     2791.11     2394.83    409.06 o 
   3   3   1      384.76      442.11    330.21 o 
   5   3   1    21741.85    22918.02    350.21 o 
   7   3   1     2014.40     2648.75    259.76 o 
   9   3   1    15083.56    14987.67    318.97 o 
  11   3   1    71089.30    69726.73   1314.46 o 
  13   3   1     8184.88     9112.31    409.64 o 
  15   3   1     6537.18     6429.15    286.48 o 
  17   3   1       32.63       16.93    292.98 o 
  19   3   1     7214.43     6526.98    408.63 o 
 -18   4   1        0.41      467.30    300.12 o 
 -16   4   1     4469.91     4331.32    285.50 o 
 -14   4   1     5993.69     6674.91    262.66 o 
 -12   4   1    11315.93    11170.31    272.65 o 
 -10   4   1     1223.26     1339.44    262.02 o 
  -8   4   1       11.51      119.90    235.22 o 
  -6   4   1    15264.93    15264.55    299.02 o 
  -4   4   1     3170.34     2726.98    274.13 o 
  -2   4   1    20557.27    20328.24    490.47 o 
   0   4   1    32659.71    30558.36    560.27 o 
   2   4   1     7043.60     8152.74    349.12 o 
   4   4   1     3331.48     4571.58    298.03 o 
   6   4   1      379.47      494.84    262.63 o 
   8   4   1     1897.22     1900.74    267.75 o 
  10   4   1    17068.91    16827.98    484.71 o 
  12   4   1     7947.99     8113.58    287.84 o 
  14   4   1      990.89      944.48    267.47 o 
  16   4   1        0.53      247.28    278.61 o 
  18   4   1     1369.49     1323.20    338.73 o 
 -19   5   1        8.75      336.04    350.78 o 
 -17   5   1      292.34      555.39    304.00 o 
 -15   5   1     1186.66     1125.92    283.15 o 
 -13   5   1     2140.79     2055.62    254.73 o 
 -11   5   1        7.13      153.75    265.56 o 
  -9   5   1     3824.96     4083.91    261.37 o 
  -7   5   1      141.57      213.74    272.59 o 
  -5   5   1     1465.34     1596.76    252.50 o 
  -3   5   1     2250.00     2689.36    281.40 o 
  -1   5   1     2322.83     2096.49    261.54 o 
   1   5   1     1658.04      927.15    256.74 o 
   3   5   1     1634.76     1189.38    257.04 o 
   5   5   1     2229.46     2502.76    259.48 o 
   7   5   1     7649.97     8019.10    261.82 o 
   9   5   1       27.35       20.29    315.13 o 
  11   5   1      645.79      703.94    301.04 o 
  13   5   1     1124.85     1476.95    310.90 o 
  15   5   1       61.65      279.61    299.84 o 
  17   5   1      216.94      244.16    344.96 o 
 -18   6   1      195.31      188.68    333.47 o 
 -16   6   1     2485.58     2401.47    301.52 o 
 -14   6   1     2211.38     2315.98    297.57 o 
 -12   6   1     9632.08     9202.18    305.60 o 
 -10   6   1    12643.67    12830.26    315.91 o 
  -8   6   1       93.61       90.67    253.04 o 
  -6   6   1     2237.25     2525.20    276.22 o 
  -4   6   1     5965.96     5322.25    249.68 o 
  -2   6   1    27411.78    24463.81    527.87 o 
   0   6   1    10015.15     9194.61    277.70 o 
   2   6   1     4749.27     4640.23    268.03 o 
   4   6   1     2778.85     2822.50    256.28 o 
   6   6   1     3265.67     3339.70    240.80 o 
   8   6   1     9986.87     9634.02    309.47 o 
  10   6   1     8444.94     8460.27    321.22 o 
  12   6   1     5034.68     4676.67    279.37 o 
  14   6   1      102.27      215.43    262.14 o 
  16   6   1       58.72      148.37    287.61 o 
  18   6   1      456.93      406.04    322.60 o 
 -17   7   1     2640.57     2894.10    286.17 o 
 -15   7   1     8072.13     7934.75    283.89 o 
 -13   7   1     4817.66     4526.88    287.57 o 
 -11   7   1    26053.63    24524.69    476.82 o 
  -9   7   1    11847.62    12522.16    294.72 o 
  -7   7   1      594.52      592.22    249.15 o 
  -5   7   1     3661.85     3885.40    249.24 o 
  -3   7   1    19787.15    17747.04    356.24 o 
  -1   7   1    39297.96    35677.21    623.55 o 
   1   7   1    84190.05    77645.10   1455.26 o 
   3   7   1     1838.04     2322.66    240.76 o 
   5   7   1     1119.66     1294.74    238.35 o 
   7   7   1    10766.78     9735.48    274.47 o 
   9   7   1    22803.50    22266.10    521.27 o 
  11   7   1    24056.47    23803.68    531.04 o 
  13   7   1      285.25      435.52    260.07 o 
  15   7   1     1029.21     1121.95    271.18 o 
  17   7   1       26.78      229.25    284.21 o 
 -16   8   1    12659.40    12683.45    541.97 o 
 -14   8   1     7479.63     7642.44    289.99 o 
 -12   8   1     9033.94     9591.08    275.51 o 
 -10   8   1     5394.85     5397.21    269.67 o 
  -8   8   1        3.30       34.12    260.43 o 
  -6   8   1     7176.59     7383.96    260.19 o 
  -4   8   1     5232.71     4743.14    255.46 o 
  -2   8   1    11826.39    12634.77    314.18 o 
   0   8   1    35819.41    35366.93    572.44 o 
   2   8   1    24366.54    24612.11    431.50 o 
   4   8   1    11579.17    12496.13    262.35 o 
   6   8   1      466.28      587.10    229.57 o 
   8   8   1     2803.14     3029.29    275.92 o 
  10   8   1    19015.20    19332.57    294.11 o 
  12   8   1    19204.67    19083.29    530.29 o 
  14   8   1     6431.03     6332.82    303.32 o 
  16   8   1     1260.51     1068.33    308.99 o 
 -17   9   1     1309.23     1301.64    370.02 o 
 -15   9   1     3388.35     3330.71    306.23 o 
 -13   9   1     6381.11     6532.37    284.58 o 
 -11   9   1        3.97       -9.27    249.10 o 
  -9   9   1     1176.83      996.78    234.88 o 
  -7   9   1     5001.97     4996.52    262.93 o 
  -5   9   1     2057.97     2537.94    253.90 o 
  -3   9   1     3163.00     2938.96    241.24 o 
  -1   9   1      224.29      334.64    243.85 o 
   1   9   1     2123.96     2158.69    235.16 o 
   3   9   1     3114.86     3427.19    263.12 o 
   5   9   1     7527.19     6981.10    274.13 o 
   7   9   1       26.03      255.93    267.97 o 
   9   9   1     2193.35     2142.65    254.13 o 
  11   9   1     7319.18     7964.06    283.35 o 
  13   9   1     7639.48     7436.76    275.02 o 
  15   9   1      875.41     1016.28    275.49 o 
 -16  10   1       17.44      138.79    290.15 o 
 -14  10   1     1453.32     1643.33    281.26 o 
 -12  10   1      774.63     1119.75    252.92 o 
 -10  10   1       19.24       56.08    256.07 o 
  -8  10   1      305.36      395.57    228.85 o 
  -6  10   1     4148.71     4349.07    243.94 o 
  -4  10   1      114.03      316.29    264.11 o 
  -2  10   1      585.54      766.15    245.76 o 
   0  10   1      260.80      424.33    250.46 o 
   2  10   1      449.36      704.42    251.64 o 
   4  10   1        9.78       -7.49    253.98 o 
   6  10   1       32.87      241.56    242.43 o 
   8  10   1       25.86      257.19    222.98 o 
  10  10   1       94.81      389.15    246.98 o 
  12  10   1      141.98      203.52    259.94 o 
  14  10   1      130.67      198.19    295.83 o 
  16  10   1      236.96      320.80    313.98 o 
 -15  11   1      959.59      906.99    292.11 o 
 -13  11   1      214.39      378.68    261.73 o 
 -11  11   1      786.26     1152.67    248.49 o 
  -9  11   1      420.75      337.29    245.27 o 
  -7  11   1      314.16      497.14    235.23 o 
  -5  11   1      246.23      383.62    242.22 o 
  -3  11   1     2442.34     2630.09    253.79 o 
  -1  11   1     4784.42     4803.77    244.75 o 
   1  11   1    12245.55    11865.99    264.31 o 
   3  11   1      223.90      500.79    260.57 o 
   5  11   1       40.27      178.92    240.20 o 
   7  11   1       66.28       35.35    219.46 o 
   9  11   1     2929.51     3181.44    257.62 o 
  11  11   1     4050.23     3713.66    280.26 o 
  13  11   1       12.74       35.95    273.41 o 
  15  11   1      139.83      240.17    291.50 o 
 -14  12   1     1294.79     1326.06    315.44 o 
 -12  12   1     8195.27     8756.55    287.78 o 
 -10  12   1    12680.74    12688.70    276.56 o 
  -8  12   1     2548.07     2437.30    245.56 o 
  -6  12   1      388.19      500.36    232.00 o 
  -4  12   1    11124.98    10431.53    258.92 o 
  -2  12   1    30758.36    28026.38    554.29 o 
   0  12   1    43825.65    40781.72    639.53 o 
   2  12   1    11420.36    11300.37    275.04 o 
   4  12   1      231.91      326.74    249.99 o 
   6  12   1     4204.43     3802.80    237.12 o 
   8  12   1     8007.62     8658.33    271.12 o 
  10  12   1    10729.44    10828.67    308.19 o 
  12  12   1     2146.08     2233.20    285.19 o 
  14  12   1       57.65       92.72    289.39 o 
 -13  13   1     5066.15     4927.86    297.24 o 
 -11  13   1     6498.05     6579.11    286.74 o 
  -9  13   1     3845.23     4139.68    260.22 o 
  -7  13   1       47.53      188.45    236.18 o 
  -5  13   1     2019.09     2274.63    231.96 o 
  -3  13   1    15913.49    16023.92    442.36 o 
  -1  13   1    18154.98    17486.61    311.00 o 
   1  13   1    17623.87    17464.63    276.03 o 
   3  13   1      489.65      547.87    239.65 o 
   5  13   1      738.08      734.64    230.31 o 
   7  13   1     5975.89     5780.01    255.29 o 
   9  13   1     7571.74     7661.48    271.89 o 
  11  13   1     5164.98     5622.25    287.68 o 
  13  13   1     1298.80     1349.43    305.44 o 
 -12  14   1     1728.16     1915.89    285.06 o 
 -10  14   1       11.92       60.70    289.66 o 
  -8  14   1       34.69      137.66    239.31 o 
  -6  14   1     1632.62     1578.04    253.80 o 
  -4  14   1       71.37      179.83    251.16 o 
  -2  14   1      498.75      518.62    245.50 o 
   0  14   1      420.21      385.17    229.80 o 
   2  14   1     1399.69     1511.83    258.49 o 
   4  14   1      380.60      414.70    251.06 o 
   6  14   1      550.61      762.80    236.55 o 
   8  14   1      658.87      789.29    260.87 o 
  10  14   1     2982.57     3123.18    277.84 o 
  12  14   1     3996.98     3304.39    317.60 o 
 -11  15   1      171.88      298.40    320.70 o 
  -9  15   1     1140.92     1219.97    265.66 o 
  -7  15   1      372.37      464.93    264.74 o 
  -5  15   1       86.84      183.21    264.24 o 
  -3  15   1      273.77      421.51    277.83 o 
  -1  15   1     1365.25     1539.55    266.21 o 
   1  15   1      631.54      808.73    260.41 o 
   3  15   1     1220.78     1136.24    244.52 o 
   5  15   1     3080.60     3101.29    249.11 o 
   7  15   1      266.83      130.19    254.80 o 
   9  15   1       12.88      111.46    292.38 o 
  -8  16   1        1.30      180.66    270.05 o 
  -6  16   1        0.40      -51.42    272.52 o 
  -4  16   1      694.62      641.12    266.67 o 
  -2  16   1     2733.56     2834.10    256.37 o 
   0  16   1     6385.64     6264.87    259.86 o 
   2  16   1      984.95     1118.00    257.76 o 
   4  16   1       41.55       -5.83    259.31 o 
   6  16   1       81.57      120.45    256.71 o 
   8  16   1      236.91      164.64    299.16 o 
  -5  17   1      632.29      714.71    267.53 o 
  -3  17   1     4772.94     4924.64    304.35 o 
  -1  17   1     8277.37     7579.92    299.88 o 
   1  17   1     8146.51     8289.21    299.92 o 
   3  17   1      522.10      615.10    291.74 o 
   5  17   1      290.84      543.09    292.27 o 
   0  18   1     9882.69     8782.89    340.50 o 
 -18   0   2       33.06      199.46    360.38 o 
 -16   0   2     3382.73     3172.90    343.27 o 
 -14   0   2    14986.69    15013.73    395.38 o 
 -12   0   2     2909.19     3147.05    341.41 o 
 -10   0   2    54942.34    53276.52   1324.92 o 
  -8   0   2     5910.99     7051.86    365.41 o 
  -6   0   2    46497.18    47443.77    659.43 o 
  -4   0   2   157927.14   174754.02   3198.90 o 
  -2   0   2   234351.09   221525.00   9191.63 o 
   0   0   2   198171.41   179110.75   1788.16 o 
   2   0   2     3626.56     6562.62    521.13 o 
   4   0   2    17653.01    19123.29    511.07 o 
   6   0   2    17996.31    15309.87    411.90 o 
   8   0   2    40552.09    41882.12    609.23 o 
  10   0   2    19030.55    18480.14    404.30 o 
  12   0   2      445.63      622.31    353.38 o 
  14   0   2      681.99      866.97    361.47 o 
  16   0   2      735.23      909.03    362.13 o 
  18   0   2        9.62      324.01    427.57 o 
 -19   1   2     1231.95     1453.88    271.60 o 
 -17   1   2     1510.32     1376.35    265.20 o 
 -15   1   2     2381.97     2956.91    231.51 o 
 -13   1   2     2176.77     1889.74    244.88 o 
 -11   1   2     4835.97     5133.83    255.43 o 
  -9   1   2     9014.17     9250.69    246.96 o 
  -7   1   2     4023.63     4697.05    270.94 o 
  -5   1   2     8121.62     6635.91    294.12 o 
  -3   1   2    13998.18    13479.86    403.98 o 
  -1   1   2   140503.89   139023.53   3873.80 o 
   3   1   2    29607.45    35015.49    495.29 o 
   5   1   2    31479.33    35481.90    370.23 o 
   7   1   2    35672.30    33714.35    329.69 o 
   9   1   2    41286.66    41751.10    567.99 o 
  11   1   2     3036.73     3523.88    262.67 o 
  13   1   2     3090.26     2888.83    256.65 o 
  15   1   2        0.85      123.30    255.59 o 
  17   1   2       51.53       79.10    301.17 o 
  19   1   2      699.97      768.46    329.71 o 
 -18   2   2     1566.12     1535.21    281.20 o 
 -16   2   2      180.83      482.43    245.89 o 
 -14   2   2       72.23      133.79    247.03 o 
 -12   2   2      271.39      108.98    245.50 o 
 -10   2   2      699.15      765.95    246.43 o 
  -8   2   2      658.93      979.02    235.24 o 
  -6   2   2     1008.63     1187.79    278.61 o 
  -4   2   2    11243.32    10153.00    359.22 o 
  -2   2   2     5750.35     4803.55    373.81 o 
   0   2   2     4146.65     3386.69    353.21 o 
   2   2   2    25959.02    27753.48    475.93 o 
   4   2   2      750.58      993.92    292.24 o 
   6   2   2     4248.92     4038.44    284.58 o 
   8   2   2     2647.34     3086.31    259.07 o 
  10   2   2     4885.52     5049.49    279.74 o 
  12   2   2     5062.97     5242.66    267.35 o 
  14   2   2      701.23      691.38    257.48 o 
  16   2   2       25.52      172.49    262.54 o 
  18   2   2      432.90      424.94    299.49 o 
 -19   3   2      106.31      311.84    300.37 o 
 -17   3   2      222.97      380.92    258.89 o 
 -15   3   2      372.08      532.39    243.79 o 
 -13   3   2      328.09      683.56    250.19 o 
 -11   3   2        3.88      197.68    255.10 o 
  -9   3   2      687.52      822.76    254.34 o 
  -7   3   2     3304.78     4089.33    259.88 o 
  -5   3   2     4533.55     4294.35    274.33 o 
  -3   3   2      335.85      239.68    332.42 o 
  -1   3   2     3267.06     4640.01    389.77 o 
   1   3   2     3078.00     4529.46    382.83 o 
   3   3   2     6516.35     8514.35    314.31 o 
   5   3   2     1733.82     2553.28    324.27 o 
   7   3   2     2164.77     2031.58    286.37 o 
   9   3   2     3746.30     3851.03    284.10 o 
  11   3   2      861.68      999.95    283.05 o 
  13   3   2     1767.68     2278.61    264.51 o 
  15   3   2       21.17      -17.86    260.61 o 
  17   3   2      213.03      239.89    294.74 o 
 -18   4   2     2373.63     2504.44    297.88 o 
 -16   4   2     5420.25     5477.48    273.00 o 
 -14   4   2     6085.45     6308.39    249.37 o 
 -12   4   2      100.28      305.58    246.38 o 
 -10   4   2     8177.69     8843.19    264.23 o 
  -8   4   2       31.90      171.62    238.13 o 
  -6   4   2    11106.40    12723.24    282.98 o 
  -4   4   2     3591.77     3114.48    293.95 o 
  -2   4   2     2785.47     4164.57    306.31 o 
   0   4   2   159875.19   156535.94   3079.85 o 
   2   4   2     3757.97     5039.72    292.29 o 
   4   4   2    12235.80    12990.19    303.18 o 
   6   4   2     3862.46     4229.37    278.02 o 
   8   4   2    21268.28    21632.32    553.37 o 
  10   4   2    25008.90    25214.88    525.83 o 
  12   4   2    14536.95    14998.00    306.45 o 
  14   4   2     1830.29     1871.77    280.67 o 
  16   4   2      150.66      333.33    304.37 o 
  18   4   2     1281.16     1296.28    352.39 o 
 -19   5   2     1133.07     1258.59    314.88 o 
 -17   5   2     2218.25     2498.92    281.46 o 
 -15   5   2     5045.36     5641.07    279.67 o 
 -13   5   2     3469.27     3769.99    265.78 o 
 -11   5   2    19021.66    18505.34    299.64 o 
  -9   5   2    11069.58    10816.96    274.19 o 
  -7   5   2     4791.36     5066.30    235.12 o 
  -5   5   2    30466.12    28186.20    658.67 o 
  -3   5   2    31845.61    29886.80    487.85 o 
  -1   5   2   175734.03   173963.86   3786.24 o 
   1   5   2    33849.11    31748.92    553.01 o 
   3   5   2     4364.48     5013.71    277.20 o 
   5   5   2    26079.89    26700.54    493.06 o 
   7   5   2    43470.63    41550.29    974.92 o 
   9   5   2    37846.62    38454.39    989.90 o 
  11   5   2     7324.07     7339.09    273.04 o 
  13   5   2     2915.08     3109.78    302.07 o 
  15   5   2       18.93        8.21    267.49 o 
  17   5   2      407.80      645.44    308.07 o 
 -18   6   2      392.09      499.16    344.02 o 
 -16   6   2      963.84      845.54    294.73 o 
 -14   6   2     5085.17     5404.46    269.53 o 
 -12   6   2     2812.07     2992.31    248.00 o 
 -10   6   2    16401.86    17049.64    325.75 o 
  -8   6   2     3119.00     2965.25    247.97 o 
  -6   6   2    10941.84    11985.18    295.23 o 
  -4   6   2    46499.21    42102.01    875.41 o 
  -2   6   2   105858.95    98226.31   2230.95 o 
   0   6   2    43307.25    44053.21    721.41 o 
   2   6   2     5243.38     5333.99    264.99 o 
   4   6   2     8854.67     8376.70    277.72 o 
   6   6   2    25824.44    24045.13    469.44 o 
   8   6   2    30325.61    29746.79    737.08 o 
  10   6   2     6912.24     7742.57    330.71 o 
  12   6   2      327.45      376.72    264.50 o 
  14   6   2      453.42      533.22    275.04 o 
  16   6   2        6.29      154.16    288.48 o 
 -17   7   2      280.75      413.36    284.59 o 
 -15   7   2      547.01      661.80    254.32 o 
 -13   7   2      428.16      732.54    252.16 o 
 -11   7   2       18.93      120.23    244.82 o 
  -9   7   2      166.56      203.28    261.44 o 
  -7   7   2       34.78        2.33    253.57 o 
  -5   7   2       95.71      180.32    231.27 o 
  -3   7   2     1750.18     1605.35    264.15 o 
  -1   7   2     7579.11     6861.43    265.82 o 
   1   7   2      132.12       29.38    232.95 o 
   3   7   2      379.56      467.57    251.58 o 
   5   7   2     7189.72     7658.60    263.79 o 
   7   7   2     2171.39     2089.13    270.80 o 
   9   7   2     4582.48     4648.27    283.06 o 
  11   7   2     1892.21     2066.17    286.57 o 
  13   7   2       78.93      383.76    292.61 o 
  15   7   2       25.07      208.92    303.63 o 
  17   7   2      175.23      469.54    324.41 o 
 -16   8   2      948.55      974.73    280.67 o 
 -14   8   2     1630.46     1963.47    269.84 o 
 -12   8   2      292.49      409.19    252.04 o 
 -10   8   2     2530.38     2558.81    267.26 o 
  -8   8   2        0.03       27.51    254.15 o 
  -6   8   2     8793.54     9328.67    269.87 o 
  -4   8   2     9214.50     9953.64    273.74 o 
  -2   8   2     1069.34     1209.28    239.49 o 
   0   8   2    13223.41    12816.76    275.69 o 
   2   8   2     3479.02     3843.68    236.78 o 
   4   8   2     5490.89     5348.46    249.66 o 
   6   8   2       45.64       46.63    244.11 o 
   8   8   2     2991.57     3193.60    270.98 o 
  10   8   2     1326.84     1621.34    276.00 o 
  12   8   2      262.26      647.29    266.24 o 
  14   8   2       69.04      229.46    268.32 o 
  16   8   2        0.13      -38.56    313.78 o 
 -17   9   2     3152.71     3529.93    318.80 o 
 -15   9   2     7101.73     6783.80    313.88 o 
 -13   9   2      775.51      908.49    280.46 o 
 -11   9   2      717.75      896.09    244.37 o 
  -9   9   2     1233.74     1543.98    249.75 o 
  -7   9   2     5667.29     5412.47    256.92 o 
  -5   9   2     8133.57     7910.41    251.98 o 
  -3   9   2      204.81      242.71    241.72 o 
  -1   9   2    13816.52    14220.10    312.12 o 
   1   9   2     3134.34     3345.36    248.13 o 
   3   9   2      310.18      626.20    258.43 o 
   5   9   2     1440.38     1374.43    248.91 o 
   7   9   2     4384.34     4734.63    260.35 o 
   9   9   2    15431.59    15793.76    409.97 o 
  11   9   2     9977.55    10006.63    295.12 o 
  13   9   2     5017.44     5272.97    287.90 o 
  15   9   2      353.71      608.66    296.50 o 
 -16  10   2     7507.22     6926.71    312.53 o 
 -14  10   2    10666.70    10382.45    283.98 o 
 -12  10   2     2222.20     2503.40    247.06 o 
 -10  10   2     1729.38     1858.09    262.87 o 
  -8  10   2      132.20      297.19    229.52 o 
  -6  10   2     2655.99     2988.59    245.06 o 
  -4  10   2     4540.81     4275.02    250.48 o 
  -2  10   2     8890.86     8926.21    270.00 o 
   0  10   2    29458.23    28313.67    405.98 o 
   2  10   2     7937.87     7554.43    251.88 o 
   4  10   2       17.81      125.21    236.31 o 
   6  10   2     2577.87     2470.49    243.85 o 
   8  10   2    20140.72    20196.39    279.54 o 
  10  10   2    19164.64    19426.36    437.19 o 
  12  10   2    14101.10    13994.21    304.88 o 
  14  10   2     1659.20     1980.42    287.46 o 
 -15  11   2     2611.30     2568.87    310.33 o 
 -13  11   2      749.56     1027.10    284.26 o 
 -11  11   2     5550.60     5571.32    258.10 o 
  -9  11   2     2210.80     2199.14    252.32 o 
  -7  11   2     1310.36     1358.20    237.82 o 
  -5  11   2    11139.78    10939.19    277.66 o 
  -3  11   2    16467.96    15981.10    325.18 o 
  -1  11   2    35230.26    34654.64    629.62 o 
   1  11   2     8868.30     8845.82    268.37 o 
   3  11   2       29.46       87.91    264.39 o 
   5  11   2    13984.23    13712.64    285.27 o 
   7  11   2    14057.17    15072.41    322.43 o 
   9  11   2    13256.88    13207.45    331.31 o 
  11  11   2     4452.99     4158.87    292.50 o 
  13  11   2       13.96       63.21    268.11 o 
 -14  12   2       11.03      276.06    269.43 o 
 -12  12   2      789.17      863.66    261.53 o 
 -10  12   2     1565.21     1714.06    245.95 o 
  -8  12   2      948.15      942.37    238.12 o 
  -6  12   2        1.30       49.97    243.81 o 
  -4  12   2     6769.18     6618.45    251.49 o 
  -2  12   2    16694.13    15868.82    297.80 o 
   0  12   2     3180.08     3165.38    250.52 o 
   2  12   2      466.31      761.26    236.02 o 
   4  12   2     1036.26     1220.23    237.92 o 
   6  12   2    12462.09    11692.73    270.15 o 
   8  12   2     3196.04     3205.87    255.00 o 
  10  12   2       23.42       71.64    268.81 o 
  12  12   2      238.32      495.76    275.96 o 
  14  12   2      158.07      406.79    315.02 o 
 -13  13   2      488.62      701.02    280.55 o 
 -11  13   2      928.81     1299.51    282.99 o 
  -9  13   2       14.60      232.19    236.36 o 
  -7  13   2     1755.68     1739.38    246.05 o 
  -5  13   2     2141.58     2568.29    249.13 o 
  -3  13   2       61.63      228.01    239.36 o 
  -1  13   2      390.35      693.11    235.37 o 
   1  13   2      183.11      461.68    229.29 o 
   3  13   2     2081.68     2095.76    239.12 o 
   5  13   2      180.59      190.46    227.97 o 
   7  13   2     1133.19     1304.59    253.28 o 
   9  13   2     1993.22     2331.68    272.37 o 
  11  13   2      767.70      950.80    286.04 o 
  13  13   2      202.26      513.51    339.53 o 
 -12  14   2      974.47     1267.36    280.70 o 
 -10  14   2     1202.80     1339.52    266.84 o 
  -8  14   2      531.67      607.07    248.27 o 
  -6  14   2     6016.35     5820.08    264.53 o 
  -4  14   2     4499.74     4597.18    248.93 o 
  -2  14   2     3357.00     3469.51    241.08 o 
   0  14   2     7011.66     6943.73    263.19 o 
   2  14   2     2159.21     2146.93    265.78 o 
   4  14   2        1.56       89.04    255.91 o 
   6  14   2      428.07      630.84    246.86 o 
   8  14   2     5032.87     4906.53    257.24 o 
  10  14   2     4957.88     5128.19    283.38 o 
 -11  15   2      440.73      369.21    312.11 o 
  -9  15   2      251.56      229.89    258.65 o 
  -7  15   2     3047.63     2853.15    251.90 o 
  -5  15   2     2422.40     2431.08    257.21 o 
  -3  15   2      312.88      378.06    260.46 o 
  -1  15   2     5673.30     5622.47    271.28 o 
   1  15   2     5254.91     5243.49    258.01 o 
   3  15   2     1483.76     1553.29    258.58 o 
   5  15   2        0.36      135.53    251.19 o 
   7  15   2     1717.48     1869.66    254.73 o 
   9  15   2     9990.62     9655.18    297.76 o 
  -8  16   2      421.34      526.38    276.55 o 
  -6  16   2      601.25      675.21    270.73 o 
  -4  16   2     2106.43     2086.40    271.27 o 
  -2  16   2     3883.65     3896.31    252.70 o 
   0  16   2     2966.46     3251.64    262.77 o 
   2  16   2     1242.19     1289.31    252.20 o 
   4  16   2      128.00      203.13    268.31 o 
   6  16   2     1992.81     1754.39    264.46 o 
   8  16   2     4540.39     3854.25    305.48 o 
  -5  17   2     1481.75     1610.07    276.50 o 
  -3  17   2     5344.58     5482.72    281.36 o 
  -1  17   2     2456.86     2354.79    271.62 o 
   1  17   2       48.80      135.19    272.12 o 
   3  17   2        9.51      -46.96    301.83 o 
   5  17   2     3178.37     3028.49    296.36 o 
   0  18   2       38.03       99.72    305.91 o 
 -19   1   3      238.29      277.30    286.05 o 
 -17   1   3     4644.39     4393.01    250.54 o 
 -15   1   3    14153.03    14078.24    269.40 o 
 -13   1   3     4469.13     4622.17    255.54 o 
 -11   1   3     3151.71     2844.89    257.48 o 
  -9   1   3     5976.48     6198.56    239.60 o 
  -7   1   3    41056.12    41906.30    560.82 o 
  -5   1   3    31748.12    31107.49    591.73 o 
  -3   1   3    36613.10    33743.19    867.27 o 
  -1   1   3      264.88      223.16    361.77 o 
   1   1   3    10279.62    14781.37    451.61 o 
   3   1   3    78847.66    91479.30   1284.22 o 
   5   1   3    44758.91    48103.74    654.54 o 
   7   1   3     9817.91     9289.11    263.06 o 
   9   1   3    10125.12    10500.71    277.86 o 
  11   1   3    15857.63    16641.50    294.98 o 
  13   1   3      227.28      340.65    245.32 o 
  15   1   3      337.07      389.53    272.78 o 
  17   1   3      257.00      304.03    299.63 o 
 -20   2   3      419.55      378.11    303.30 o 
 -18   2   3    12747.79    12980.20    449.25 o 
 -16   2   3    23848.93    23941.85    621.24 o 
 -14   2   3     8810.48     8005.77    265.54 o 
 -12   2   3     1398.51     1654.80    238.23 o 
 -10   2   3      110.05      253.24    236.15 o 
  -8   2   3    54477.62    55081.49    884.49 o 
  -6   2   3     8178.39     6586.06    289.49 o 
  -4   2   3     9858.03    10369.95    351.24 o 
  -2   2   3    87399.69    88814.53   2158.40 o 
   0   2   3    23976.10    26121.90    463.79 o 
   2   2   3    43626.86    41846.11    482.16 o 
   4   2   3       46.24      327.65    281.63 o 
   6   2   3     1174.58      741.11    253.23 o 
   8   2   3    36110.65    37531.97    714.95 o 
  10   2   3    42388.90    43224.68    584.33 o 
  12   2   3    12302.14    12157.83    285.31 o 
  14   2   3      264.56      334.16    253.49 o 
  16   2   3     1367.93     1762.74    298.71 o 
  18   2   3     7388.17     7326.65    369.58 o 
 -19   3   3     4654.03     4186.87    285.36 o 
 -17   3   3    22518.75    21703.35    483.40 o 
 -15   3   3    18887.99    19102.57    391.77 o 
 -13   3   3      117.02      334.65    259.27 o 
 -11   3   3     3187.12     3451.78    246.01 o 
  -9   3   3    12019.01    12272.57    283.37 o 
  -7   3   3    35890.83    36433.82    736.10 o 
  -5   3   3     2875.39     2596.83    254.32 o 
  -3   3   3    10658.51     8019.16    326.87 o 
  -1   3   3    16643.73    17625.54    416.97 o 
   1   3   3   194707.88   213970.78   2590.89 o 
   3   3   3    38879.07    37873.61    451.55 o 
   5   3   3       10.31       -6.31    264.90 o 
   7   3   3    18977.65    19218.28    430.37 o 
   9   3   3    59306.08    58558.16   1127.07 o 
  11   3   3    58858.68    58490.44   1127.07 o 
  13   3   3     2650.70     2892.96    264.96 o 
  15   3   3      383.22      278.76    267.41 o 
  17   3   3     6288.00     6002.14    372.31 o 
 -18   4   3     3093.14     3276.14    282.24 o 
 -16   4   3    12654.56    12518.59    285.46 o 
 -14   4   3     5268.10     5073.89    253.72 o 
 -12   4   3       24.07      139.54    245.07 o 
 -10   4   3     1294.16     1200.52    249.11 o 
  -8   4   3    24298.55    24418.12    462.87 o 
  -6   4   3    11478.37    11237.91    289.23 o 
  -4   4   3    24747.76    24752.71    609.89 o 
  -2   4   3     3476.11     2947.33    291.98 o 
   0   4   3    13276.06    15677.64    337.70 o 
   2   4   3     2438.68     2175.38    270.36 o 
   4   4   3     2476.43     2302.09    253.55 o 
   6   4   3      579.91      621.20    259.56 o 
   8   4   3     9036.33     9408.01    279.85 o 
  10   4   3    17423.66    17540.80    383.17 o 
  12   4   3     2719.17     2736.73    290.68 o 
  14   4   3       98.16      460.07    290.52 o 
  16   4   3     1484.54     1717.63    321.53 o 
  18   4   3     4553.01     4143.61    321.40 o 
 -19   5   3       69.38      -23.57    308.63 o 
 -17   5   3       92.77      533.31    257.56 o 
 -15   5   3     1020.94     1036.88    255.44 o 
 -13   5   3     8176.25     8301.78    268.05 o 
 -11   5   3      440.40      541.66    251.57 o 
  -9   5   3      951.62     1139.68    240.99 o 
  -7   5   3     6576.73     5960.59    240.41 o 
  -5   5   3        2.88      128.93    236.88 o 
  -3   5   3    13042.97    13613.74    334.94 o 
  -1   5   3     6513.10     6327.78    274.96 o 
   1   5   3     5993.94     7666.81    284.36 o 
   3   5   3     5590.14     5197.15    271.30 o 
   5   5   3      111.83      216.08    251.68 o 
   7   5   3      903.17      885.34    315.75 o 
   9   5   3        4.58      161.88    268.39 o 
  11   5   3      671.28      698.98    266.87 o 
  13   5   3      497.48      411.20    248.91 o 
  15   5   3       99.01      371.15    279.32 o 
  17   5   3      171.58      221.68    310.45 o 
 -18   6   3     2343.98     2656.53    330.60 o 
 -16   6   3     5341.92     5125.92    284.13 o 
 -14   6   3     1157.04     1173.57    250.07 o 
 -12   6   3      886.99      984.47    241.71 o 
 -10   6   3      911.28      620.87    241.46 o 
  -8   6   3     5318.65     4878.87    259.22 o 
  -6   6   3     4604.71     4267.51    231.07 o 
  -4   6   3     6053.60     5896.35    256.04 o 
  -2   6   3    29038.88    27838.62    592.44 o 
   0   6   3      441.91      172.05    237.99 o 
   2   6   3      351.85      480.13    246.21 o 
   4   6   3     5252.84     4134.00    261.16 o 
   6   6   3    10314.44    10807.62    279.71 o 
   8   6   3    17782.40    18029.75    342.64 o 
  10   6   3     7671.25     7464.90    308.65 o 
  12   6   3      293.75      380.95    246.08 o 
  14   6   3       10.17       95.20    280.63 o 
  16   6   3        4.11       94.75    281.89 o 
 -17   7   3     9077.18     8829.73    399.36 o 
 -15   7   3    14368.49    14257.08    304.93 o 
 -13   7   3     7662.40     7569.86    271.88 o 
 -11   7   3     1141.79     1212.22    234.06 o 
  -9   7   3      799.96      928.53    243.92 o 
  -7   7   3    29114.35    28557.22    736.41 o 
  -5   7   3    42428.29    40124.66    908.04 o 
  -3   7   3    41945.37    39097.48    824.29 o 
  -1   7   3    12845.38    12602.91    275.95 o 
   1   7   3    11710.10    13122.56    267.30 o 
   3   7   3    10286.87    10837.02    293.34 o 
   5   7   3    16772.47    16915.68    279.63 o 
   7   7   3     8516.54     8504.85    290.65 o 
   9   7   3    12136.69    12090.58    306.56 o 
  11   7   3    14444.89    15079.91    407.17 o 
  13   7   3        9.91       81.05    281.36 o 
  15   7   3      347.87      606.98    307.14 o 
  17   7   3      579.33      698.50    338.86 o 
 -18   8   3     6276.70     5774.55    340.10 o 
 -16   8   3    16158.03    15862.91    481.66 o 
 -14   8   3     5994.72     5822.36    265.12 o 
 -12   8   3     2266.36     2376.56    248.26 o 
 -10   8   3      269.52      463.75    275.30 o 
  -8   8   3    18023.90    17495.29    352.03 o 
  -6   8   3    14210.39    14359.36    299.05 o 
  -4   8   3     8892.83     9033.28    255.42 o 
  -2   8   3     4697.76     4321.71    271.21 o 
   0   8   3    27243.24    26890.76    386.68 o 
   2   8   3     7469.85     7571.54    254.25 o 
   4   8   3      623.11      600.84    238.50 o 
   6   8   3     1301.28     1123.57    248.12 o 
   8   8   3     8235.64     8278.64    290.79 o 
  10   8   3    32241.26    33082.28    875.27 o 
  12   8   3     5981.41     6351.90    259.34 o 
  14   8   3      553.18      866.31    302.17 o 
  16   8   3     1849.39     1707.34    298.24 o 
 -17   9   3     6287.66     6148.57    362.99 o 
 -15   9   3     1799.37     2223.35    288.08 o 
 -13   9   3     1281.80     1452.10    263.39 o 
 -11   9   3     3787.99     4173.01    261.01 o 
  -9   9   3     7245.05     7792.23    264.00 o 
  -7   9   3    15454.47    15233.12    306.34 o 
  -5   9   3     1674.66     1898.81    255.90 o 
  -3   9   3     1885.61     2180.38    244.36 o 
  -1   9   3        3.24       46.94    242.20 o 
   1   9   3     6760.52     6608.56    256.05 o 
   3   9   3     6729.13     6346.28    282.74 o 
   5   9   3      424.28      598.20    266.06 o 
   7   9   3     2854.56     3123.60    262.99 o 
   9   9   3    12274.33    12540.78    408.82 o 
  11   9   3     8498.74     8338.63    287.71 o 
  13   9   3     3554.59     3369.47    281.76 o 
  15   9   3      637.65      727.83    314.15 o 
 -16  10   3     1132.19     1379.48    283.69 o 
 -14  10   3     2298.97     2276.61    266.32 o 
 -12  10   3      162.57      147.15    238.64 o 
 -10  10   3     1974.74     2081.78    264.20 o 
  -8  10   3      538.40      665.25    233.12 o 
  -6  10   3     1184.17     1166.79    242.58 o 
  -4  10   3      710.15      829.70    241.54 o 
  -2  10   3     2191.09     2197.17    264.19 o 
   0  10   3      938.58      982.89    269.15 o 
   2  10   3       64.07      128.56    252.15 o 
   4  10   3     1146.80     1246.09    252.21 o 
   6  10   3      301.16      320.63    249.02 o 
   8  10   3       54.99      309.57    250.35 o 
  10  10   3      622.63      762.08    270.21 o 
  12  10   3       94.65      201.15    261.98 o 
  14  10   3       60.76      204.00    294.51 o 
 -15  11   3       64.33      116.45    269.13 o 
 -13  11   3       39.78      139.29    247.00 o 
 -11  11   3       13.03       33.36    251.74 o 
  -9  11   3        0.05       53.30    246.38 o 
  -7  11   3     3981.09     3829.91    237.18 o 
  -5  11   3     5482.08     5598.24    254.68 o 
  -3  11   3     6548.20     5741.85    266.98 o 
  -1  11   3     4712.64     4226.26    252.33 o 
   1  11   3     8698.71     8411.72    259.92 o 
   3  11   3      680.68      723.25    259.68 o 
   5  11   3     4623.01     4431.20    260.36 o 
   7  11   3     3098.45     3078.91    236.33 o 
   9  11   3     2267.04     2102.94    259.19 o 
  11  11   3     2528.95     2585.45    273.03 o 
  13  11   3      106.69      258.17    305.93 o 
 -14  12   3     4084.12     4148.52    296.72 o 
 -12  12   3     4128.47     3855.45    262.44 o 
 -10  12   3     1838.35     1925.17    233.30 o 
  -8  12   3     2393.75     2419.40    234.49 o 
  -6  12   3    14670.74    15437.31    257.19 o 
  -4  12   3    22748.87    21582.46    520.21 o 
  -2  12   3    13045.76    12416.28    271.97 o 
   0  12   3    14437.88    14144.58    262.86 o 
   2  12   3      248.51      412.52    234.50 o 
   4  12   3     3595.57     3947.72    237.82 o 
   6  12   3     4844.14     5354.30    254.15 o 
   8  12   3     3752.63     4085.05    262.69 o 
  10  12   3     5381.98     5332.28    270.05 o 
  12  12   3       68.95      281.20    314.66 o 
 -13  13   3     6288.11     6402.44    294.24 o 
 -11  13   3      145.50      269.87    282.61 o 
  -9  13   3      410.54      616.97    251.83 o 
  -7  13   3     7925.11     7751.07    260.79 o 
  -5  13   3    15054.33    14200.73    411.94 o 
  -3  13   3    16875.26    15716.45    327.83 o 
  -1  13   3     4229.38     4066.37    240.31 o 
   1  13   3     1110.52     1201.82    239.38 o 
   3  13   3      812.64      879.13    235.84 o 
   5  13   3     2444.29     2501.95    261.23 o 
   7  13   3     4686.66     5044.53    263.70 o 
   9  13   3     5934.40     6083.57    278.00 o 
  11  13   3     3281.90     3507.38    297.78 o 
 -12  14   3       70.34       88.09    291.58 o 
 -10  14   3     1640.04     1899.94    260.48 o 
  -8  14   3     1102.08     1215.62    243.81 o 
  -6  14   3     2118.27     2400.95    236.58 o 
  -4  14   3      694.04      776.10    242.15 o 
  -2  14   3       20.20      -53.28    234.22 o 
   0  14   3     1005.96     1118.81    253.42 o 
   2  14   3     1439.30     1641.42    253.92 o 
   4  14   3      400.62      661.77    236.26 o 
   6  14   3      536.14      684.92    245.96 o 
   8  14   3     3511.89     3385.77    257.46 o 
  10  14   3     7110.65     7059.52    302.07 o 
 -11  15   3      653.51      721.91    281.23 o 
  -9  15   3     1730.86     1597.43    271.95 o 
  -7  15   3      313.27      555.55    244.67 o 
  -5  15   3       64.35       40.60    249.93 o 
  -3  15   3     1210.55     1265.59    239.58 o 
  -1  15   3        6.37      239.68    245.95 o 
   1  15   3       60.14      160.34    244.40 o 
   3  15   3     2086.29     2466.98    240.46 o 
   5  15   3      998.26     1063.53    259.23 o 
   7  15   3       74.53      150.44    267.92 o 
   9  15   3      429.87      465.01    284.41 o 
  -8  16   3       28.22      184.42    276.88 o 
  -6  16   3     1418.76     1427.40    258.13 o 
  -4  16   3     2755.89     2694.78    271.16 o 
  -2  16   3     1755.74     2018.71    265.17 o 
   0  16   3     4467.32     4434.11    277.08 o 
   2  16   3       43.04      164.74    253.87 o 
   4  16   3      546.56      689.82    282.37 o 
   6  16   3      537.47      465.97    276.86 o 
   8  16   3      725.99      551.38    281.09 o 
  -5  17   3     6462.87     6094.46    288.03 o 
  -3  17   3     7241.87     6872.53    265.51 o 
  -1  17   3     3579.47     3635.50    274.26 o 
   1  17   3     2161.77     2158.07    286.50 o 
   3  17   3      795.08      807.77    273.58 o 
   5  17   3     3354.94     2740.63    283.74 o 
 -20   0   4      370.64      452.33    405.77 o 
 -18   0   4     2276.74     2708.62    382.86 o 
 -16   0   4    14522.09    15001.74    516.79 o 
 -14   0   4    14403.44    14360.54    461.20 o 
 -12   0   4     9779.62    10369.63    356.67 o 
 -10   0   4      775.33      757.04    324.79 o 
  -8   0   4    25163.12    24557.16    705.32 o 
  -6   0   4   232424.67   231120.47   6405.75 o 
  -4   0   4   165565.34   153800.23   7314.36 o 
  -2   0   4     6276.82     7552.05    527.98 o 
   0   0   4    91769.80   115411.81   1460.96 o 
   2   0   4     1816.41     4797.02    494.83 o 
   4   0   4    61119.92    58520.39    999.81 o 
   6   0   4     3463.34     2626.77    362.26 o 
   8   0   4      557.40      516.26    367.28 o 
  10   0   4     1080.62     1080.33    355.41 o 
  12   0   4      252.16       71.22    341.02 o 
  14   0   4      811.93      940.15    384.96 o 
  16   0   4     1276.29     1338.97    393.36 o 
  18   0   4     2236.25     1654.56    599.58 o 
 -19   1   4     2105.72     2173.24    303.03 o 
 -17   1   4     3933.14     3819.44    258.08 o 
 -15   1   4     7435.00     6939.21    243.84 o 
 -13   1   4     1228.09     1733.93    246.50 o 
 -11   1   4     3017.17     3182.69    245.94 o 
  -9   1   4     2421.10     2257.90    233.16 o 
  -7   1   4    57903.30    61364.70   1003.92 o 
  -5   1   4    72620.41    75253.08   1798.32 o 
  -3   1   4    53962.80    47117.95   1545.10 o 
  -1   1   4     4931.44     7363.13    368.84 o 
   1   1   4      182.96     1334.88    374.82 o 
   3   1   4    53512.01    58710.89    992.59 o 
   5   1   4     8325.36     5900.35    275.49 o 
   7   1   4    25106.99    25950.64    411.63 o 
   9   1   4     7780.28     7714.29    269.77 o 
  11   1   4      310.23      306.83    253.01 o 
  13   1   4       77.59      383.67    247.94 o 
  15   1   4      500.58      706.58    266.78 o 
  17   1   4     2833.61     2597.15    308.91 o 
 -20   2   4     1147.01      898.43    289.91 o 
 -18   2   4      496.19      620.11    261.16 o 
 -16   2   4      239.00      557.43    244.71 o 
 -14   2   4       44.84      262.20    249.09 o 
 -12   2   4       94.93      143.32    239.21 o 
 -10   2   4      359.63      496.76    239.00 o 
  -8   2   4      117.99      389.42    237.35 o 
  -6   2   4     2125.49     1868.44    248.42 o 
  -4   2   4     4130.48     2890.19    322.63 o 
  -2   2   4     1805.95     2073.14    436.71 o 
   0   2   4     5035.04     7053.63    391.39 o 
   2   2   4      709.40      856.41    287.96 o 
   4   2   4     4197.30     4344.82    259.63 o 
   6   2   4     1169.13     1208.55    310.45 o 
   8   2   4    11234.19    11376.05    303.80 o 
  10   2   4     4307.95     4502.25    271.48 o 
  12   2   4      503.56      738.56    256.29 o 
  14   2   4      322.67      559.60    284.69 o 
  16   2   4      268.20      493.68    282.28 o 
  18   2   4      325.01      558.60    395.56 o 
 -19   3   4      492.72      540.39    271.37 o 
 -17   3   4     1243.04     1318.72    262.18 o 
 -15   3   4      284.23      597.37    243.16 o 
 -13   3   4       13.76      273.38    236.77 o 
 -11   3   4     1666.97     1925.62    243.11 o 
  -9   3   4      784.57      788.99    243.52 o 
  -7   3   4    23778.28    24831.66    536.75 o 
  -5   3   4     4647.57     5016.06    252.22 o 
  -3   3   4    18231.94    19233.30    487.15 o 
  -1   3   4      451.58       15.60    316.10 o 
   1   3   4    17896.33    21116.51    356.02 o 
   3   3   4      981.22      557.06    282.93 o 
   5   3   4     1469.32     1438.92    290.99 o 
   7   3   4     3786.37     3870.88    281.74 o 
   9   3   4     3653.19     3601.47    298.17 o 
  11   3   4        1.37      366.28    295.13 o 
  13   3   4      298.24      630.01    288.87 o 
  15   3   4      756.62      887.82    323.67 o 
  17   3   4     1844.27     1949.93    336.00 o 
 -18   4   4     3439.71     3300.31    275.73 o 
 -16   4   4     7194.54     7801.16    257.10 o 
 -14   4   4     3961.15     4229.86    241.53 o 
 -12   4   4      431.94      566.89    243.75 o 
 -10   4   4      139.79      202.78    234.04 o 
  -8   4   4     2494.50     2542.33    241.61 o 
  -6   4   4    39247.85    36072.94    871.85 o 
  -4   4   4     7443.47     7011.82    264.54 o 
  -2   4   4     6739.31     7688.19    287.02 o 
   0   4   4    19871.04    21125.27    336.50 o 
   2   4   4      176.05      157.24    250.17 o 
   4   4   4     4743.15     4038.02    271.33 o 
   6   4   4     1075.74      533.56    276.37 o 
   8   4   4    17637.88    16965.06    427.38 o 
  10   4   4    11510.87    11970.52    301.78 o 
  12   4   4     2564.38     2589.57    261.47 o 
  14   4   4     1590.66     1511.06    271.09 o 
  16   4   4     3352.76     3453.61    284.62 o 
 -19   5   4     2871.40     2880.88    311.20 o 
 -17   5   4     6781.23     6551.28    277.76 o 
 -15   5   4    16873.87    16025.53    384.73 o 
 -13   5   4     4576.51     4816.10    251.66 o 
 -11   5   4     2488.57     2687.97    246.65 o 
  -9   5   4     5801.83     5940.80    250.24 o 
  -7   5   4    61945.52    60480.96   1597.21 o 
  -5   5   4    62373.51    59109.30   1439.18 o 
  -3   5   4    25226.36    22464.79    468.46 o 
  -1   5   4    13836.55    13559.18    301.72 o 
   1   5   4      779.81      428.05    249.73 o 
   3   5   4    54794.54    52149.85    699.97 o 
   5   5   4    10113.66     8662.84    257.71 o 
   7   5   4    11485.84    11798.14    287.78 o 
   9   5   4     8113.83     7742.48    302.15 o 
  11   5   4       79.76      168.38    241.57 o 
  13   5   4        0.54      107.92    261.09 o 
  15   5   4      728.22     1050.82    271.21 o 
  17   5   4     2173.03     2275.74    315.67 o 
 -18   6   4     2131.12     1992.79    300.23 o 
 -16   6   4     5114.16     5336.60    265.75 o 
 -14   6   4     8311.26     8289.38    250.89 o 
 -12   6   4     8338.42     8120.14    266.17 o 
 -10   6   4     1890.16     1741.10    249.10 o 
  -8   6   4    13525.29    12426.41    294.09 o 
  -6   6   4    51672.30    48986.95   1176.57 o 
  -4   6   4    44701.17    42630.88    951.05 o 
  -2   6   4    20143.68    20376.21    425.03 o 
   0   6   4      179.49      334.65    239.60 o 
   2   6   4    14579.36    14649.99    282.80 o 
   4   6   4    55550.99    55122.38    857.01 o 
   6   6   4    11129.21     9818.25    260.51 o 
   8   6   4     4531.00     4564.06    275.46 o 
  10   6   4      699.57      840.21    282.02 o 
  12   6   4       88.57      220.75    293.18 o 
  14   6   4      290.01      261.94    296.81 o 
  16   6   4       97.70       33.84    346.47 o 
 -17   7   4       13.45      418.10    290.39 o 
 -15   7   4      194.19      232.48    265.57 o 
 -13   7   4      136.27       71.79    252.40 o 
 -11   7   4     3201.95     3607.40    268.93 o 
  -9   7   4     1210.32      832.94    243.79 o 
  -7   7   4     1434.43     1715.47    264.14 o 
  -5   7   4    10994.07    11132.09    265.94 o 
  -3   7   4     2997.44     2318.27    253.60 o 
  -1   7   4     1933.33     2007.55    257.63 o 
   1   7   4      988.39     1124.45    231.28 o 
   3   7   4     4692.20     5109.53    268.12 o 
   5   7   4    24849.12    24170.47    362.43 o 
   7   7   4    10115.65    10403.52    292.62 o 
   9   7   4     1340.29     1631.05    278.68 o 
  11   7   4      556.09      689.89    262.57 o 
  13   7   4      119.44      189.73    256.40 o 
  15   7   4       47.67       -8.06    324.74 o 
 -18   8   4      606.61      505.96    296.52 o 
 -16   8   4     2400.70     2875.42    273.91 o 
 -14   8   4     3976.07     4115.67    242.90 o 
 -12   8   4      102.53      237.62    237.27 o 
 -10   8   4     1355.91     1647.18    257.82 o 
  -8   8   4     9705.46     9430.08    263.24 o 
  -6   8   4    23228.04    22987.00    569.87 o 
  -4   8   4      366.93      496.37    233.86 o 
  -2   8   4      378.42      391.30    245.61 o 
   0   8   4       42.30      137.92    237.26 o 
   2   8   4      269.85      497.09    242.52 o 
   4   8   4      659.37      737.01    253.40 o 
   6   8   4      214.72      251.57    252.79 o 
   8   8   4        0.52        2.05    261.23 o 
  10   8   4      389.25      559.32    260.92 o 
  12   8   4      774.16      746.21    275.22 o 
  14   8   4       95.07       19.35    299.53 o 
  16   8   4      692.28      683.92    326.78 o 
 -17   9   4     5515.73     4913.98    310.17 o 
 -15   9   4     5785.23     6006.63    273.96 o 
 -13   9   4      169.24      268.77    267.14 o 
 -11   9   4      155.02      143.92    257.24 o 
  -9   9   4      590.24      984.30    249.91 o 
  -7   9   4    14574.65    15328.07    273.29 o 
  -5   9   4     9008.66     9253.15    265.63 o 
  -3   9   4     1422.79     1342.61    259.89 o 
  -1   9   4     8847.37     8723.52    268.54 o 
   1   9   4     2616.13     2409.54    246.55 o 
   3   9   4     1869.09     2067.01    273.31 o 
   5   9   4     3490.02     3391.90    294.12 o 
   7   9   4    15418.64    15243.11    337.28 o 
   9   9   4    16311.50    15897.41    345.98 o 
  11   9   4     2907.23     3588.99    261.68 o 
  13   9   4      207.72      457.38    279.34 o 
  15   9   4     1444.94     1363.65    308.53 o 
 -16  10   4     7738.59     7462.23    289.20 o 
 -14  10   4     4852.07     4749.41    263.62 o 
 -12  10   4      274.46      281.71    245.40 o 
 -10  10   4     1253.99     1281.37    252.08 o 
  -8  10   4      488.72      386.93    234.72 o 
  -6  10   4     8160.97     7935.89    256.62 o 
  -4  10   4     3488.86     3673.78    254.13 o 
  -2  10   4    10973.91    10602.95    277.69 o 
   0  10   4      156.17      339.57    233.89 o 
   2  10   4        1.50      -39.42    245.26 o 
   4  10   4     9621.27     9447.46    264.42 o 
   6  10   4    12403.31    12169.84    271.66 o 
   8  10   4    23794.08    23194.43    336.70 o 
  10  10   4     5314.74     4907.94    265.27 o 
  12  10   4     2688.23     2935.50    267.79 o 
  14  10   4      881.81      862.65    301.79 o 
 -15  11   4     7352.99     7055.33    292.19 o 
 -13  11   4     1448.83     1434.67    273.17 o 
 -11  11   4      881.19     1123.16    245.85 o 
  -9  11   4     2020.19     2324.16    243.89 o 
  -7  11   4    12197.95    12374.61    252.46 o 
  -5  11   4    24747.69    23823.68    606.97 o 
  -3  11   4     8821.77     8096.38    284.08 o 
  -1  11   4     3312.82     3578.65    275.08 o 
   1  11   4     3762.23     4051.34    252.41 o 
   3  11   4    15489.69    15041.13    302.72 o 
   5  11   4    21099.58    20371.41    334.86 o 
   7  11   4     6737.58     6449.62    254.35 o 
   9  11   4     1289.55     1776.81    266.84 o 
  11  11   4      312.05      302.41    260.23 o 
  13  11   4      240.62      454.10    296.99 o 
 -14  12   4      620.02      732.35    273.05 o 
 -12  12   4     3104.32     2955.59    256.62 o 
 -10  12   4      118.82      243.89    242.25 o 
  -8  12   4     1907.55     2068.10    248.06 o 
  -6  12   4     4259.12     4310.87    237.43 o 
  -4  12   4     6126.49     6342.58    244.46 o 
  -2  12   4     6626.57     6347.90    249.63 o 
   0  12   4     1034.39     1069.64    245.60 o 
   2  12   4     5018.08     5000.88    242.17 o 
   4  12   4     7023.23     6836.40    249.97 o 
   6  12   4     2023.33     2286.08    252.89 o 
   8  12   4       59.66      222.74    251.30 o 
  10  12   4      450.51      400.86    277.39 o 
  12  12   4      156.78      307.72    289.29 o 
 -13  13   4        8.16      144.23    272.52 o 
 -11  13   4      172.63      315.83    261.94 o 
  -9  13   4     1133.37     1410.42    239.64 o 
  -7  13   4     6239.16     6494.53    256.43 o 
  -5  13   4      495.36      452.60    247.72 o 
  -3  13   4     1823.03     1632.61    235.05 o 
  -1  13   4       14.45       52.63    243.53 o 
   1  13   4      586.94      676.03    250.31 o 
   3  13   4     1565.57     1614.19    244.52 o 
   5  13   4       47.92      156.13    248.10 o 
   7  13   4      733.17      962.15    242.98 o 
   9  13   4     1487.64     1257.65    277.09 o 
  11  13   4      631.12      783.92    326.53 o 
 -12  14   4       36.63      100.22    282.40 o 
 -10  14   4      551.39      752.07    264.96 o 
  -8  14   4     6177.26     5954.68    270.99 o 
  -6  14   4     6324.95     6796.99    262.26 o 
  -4  14   4      563.76      758.36    260.59 o 
  -2  14   4     1189.98     1397.26    267.44 o 
   0  14   4        1.21      234.77    261.90 o 
   2  14   4      289.88      403.82    264.60 o 
   4  14   4     2141.43     2196.30    245.11 o 
   6  14   4     1592.28     1807.14    258.62 o 
   8  14   4     3906.53     4132.96    266.58 o 
  10  14   4     1471.08     1797.85    294.32 o 
 -11  15   4       56.11       97.55    275.55 o 
  -9  15   4      452.99      537.14    261.04 o 
  -7  15   4     3246.90     3124.00    263.82 o 
  -5  15   4     2920.06     2718.51    261.89 o 
  -3  15   4      849.29      893.29    252.54 o 
  -1  15   4     4220.86     4560.57    247.97 o 
   1  15   4      237.84      154.18    253.37 o 
   3  15   4      180.13      351.92    250.34 o 
   5  15   4     4058.56     4152.11    263.91 o 
   7  15   4     8053.80     7958.83    283.57 o 
   9  15   4     7713.22     8143.56    318.33 o 
  -8  16   4      818.17      723.85    266.28 o 
  -6  16   4     3261.08     3058.14    293.18 o 
  -4  16   4     2772.06     2766.45    279.06 o 
  -2  16   4     3754.63     3637.14    270.02 o 
   0  16   4      256.22      287.60    282.42 o 
   2  16   4       19.81      -84.15    277.35 o 
   4  16   4     1530.09     1494.97    295.93 o 
   6  16   4     5710.57     5571.94    290.75 o 
  -5  17   4     4617.24     4825.95    286.09 o 
  -3  17   4     3727.53     3641.51    285.29 o 
  -1  17   4       32.52      325.71    278.85 o 
   1  17   4      758.12      948.23    304.69 o 
   3  17   4      532.02      608.04    291.03 o 
   5  17   4     1964.58     1861.01    289.63 o 
 -19   1   5     3245.31     3536.33    282.63 o 
 -17   1   5    11688.37    11825.37    349.26 o 
 -15   1   5     9691.75     9428.57    262.37 o 
 -13   1   5      464.43      916.24    258.01 o 
 -11   1   5     4541.07     4544.90    248.95 o 
  -9   1   5    14374.65    13908.97    254.62 o 
  -7   1   5    33774.87    30786.23    773.69 o 
  -5   1   5    23410.93    24267.42    707.56 o 
  -3   1   5      386.85      545.91    307.83 o 
  -1   1   5    23727.67    24873.17    593.18 o 
   1   1   5    36712.50    47315.32    467.40 o 
   3   1   5    23494.74    21433.88    369.86 o 
   5   1   5    21110.77    23684.11    387.44 o 
   7   1   5     8218.32     7905.50    267.01 o 
   9   1   5     9138.52     9847.43    285.13 o 
  11   1   5     1811.78     1764.56    273.40 o 
  13   1   5       13.51       38.99    250.79 o 
  15   1   5      278.81      589.40    280.47 o 
  17   1   5      371.44      562.01    318.69 o 
 -20   2   5     1951.27     1702.92    309.57 o 
 -18   2   5    15148.51    14456.30    279.77 o 
 -16   2   5    11970.87    11870.09    283.00 o 
 -14   2   5     3159.34     3091.79    251.06 o 
 -12   2   5     2226.65     2186.55    249.82 o 
 -10   2   5     3091.02     2822.96    228.80 o 
  -8   2   5    33076.41    32712.24    795.77 o 
  -6   2   5    17234.39    15064.66    368.74 o 
  -4   2   5     1945.83     1158.52    297.20 o 
  -2   2   5      993.28      599.40    342.28 o 
   0   2   5        3.49      125.51    302.17 o 
   2   2   5    12801.59    13022.30    305.08 o 
   4   2   5    28336.39    29025.38    426.12 o 
   6   2   5    17250.44    18472.93    354.53 o 
   8   2   5    27059.76    25689.23    459.75 o 
  10   2   5    14951.53    15431.17    308.87 o 
  12   2   5       50.60      243.50    266.87 o 
  14   2   5     3324.84     3794.32    326.30 o 
  16   2   5     5188.09     5340.72    346.45 o 
 -19   3   5     6912.65     6812.79    302.83 o 
 -17   3   5    12220.44    12366.01    295.92 o 
 -15   3   5     1948.69     1700.66    255.60 o 
 -13   3   5       94.37      368.22    243.00 o 
 -11   3   5     9003.29     8606.35    254.86 o 
  -9   3   5    16500.90    15895.57    408.81 o 
  -7   3   5    21031.93    19978.52    440.51 o 
  -5   3   5    17399.72    16889.93    395.98 o 
  -3   3   5     4177.28     5477.49    318.61 o 
  -1   3   5     8971.48     9091.02    314.23 o 
   1   3   5        5.41      353.64    274.69 o 
   3   3   5    24214.44    22865.61    320.99 o 
   5   3   5    55109.29    57685.07   1312.05 o 
   7   3   5    32487.56    31600.60    572.26 o 
   9   3   5    34594.87    35356.71    573.24 o 
  11   3   5     5216.43     5189.88    321.71 o 
  13   3   5      792.60      663.12    300.12 o 
  15   3   5    13166.02    13194.40    357.38 o 
  17   3   5     9564.91     9236.98    336.31 o 
 -18   4   5     7095.89     7038.56    293.78 o 
 -16   4   5     7524.60     7416.60    263.24 o 
 -14   4   5      663.36      769.31    232.93 o 
 -12   4   5     2715.29     2511.40    250.14 o 
 -10   4   5    16948.42    18180.15    384.68 o 
  -8   4   5    29227.71    29382.47    644.07 o 
  -6   4   5    41387.68    40664.47    843.18 o 
  -4   4   5     3807.86     3647.97    257.32 o 
  -2   4   5     8685.67     8148.02    301.99 o 
   0   4   5     1053.16      907.23    283.74 o 
   2   4   5      560.40      290.42    251.79 o 
   4   4   5     8239.67     7868.46    278.32 o 
   6   4   5    10110.28    10433.75    293.79 o 
   8   4   5     6030.47     5816.04    282.11 o 
  10   4   5     7795.74     7661.33    281.54 o 
  12   4   5        0.64      100.37    257.34 o 
  14   4   5     1117.57     1195.07    267.47 o 
  16   4   5     4557.68     4223.50    288.94 o 
 -19   5   5      357.31      421.63    277.78 o 
 -17   5   5     2248.09     2300.89    247.26 o 
 -15   5   5      294.39      591.87    231.55 o 
 -13   5   5      384.99      359.82    223.82 o 
 -11   5   5     3739.53     3542.90    266.05 o 
  -9   5   5     6012.58     5688.94    249.41 o 
  -7   5   5      708.34     1118.82    223.26 o 
  -5   5   5     1480.36     1497.30    258.91 o 
  -3   5   5     9500.33    10270.79    291.29 o 
  -1   5   5     3451.93     2940.61    273.42 o 
   1   5   5     3685.72     3259.65    255.10 o 
   3   5   5      932.82      979.44    242.27 o 
   5   5   5     6166.74     6796.71    262.53 o 
   7   5   5       30.97      205.70    254.35 o 
   9   5   5      477.32      620.18    302.55 o 
  11   5   5        8.14      175.62    261.30 o 
  13   5   5      698.42      996.55    267.79 o 
  15   5   5       57.10      133.00    277.78 o 
  17   5   5      107.93      390.33    313.41 o 
 -18   6   5     4290.89     4028.12    273.81 o 
 -16   6   5     3222.25     3501.04    250.31 o 
 -14   6   5     1963.51     2132.56    231.58 o 
 -12   6   5        9.64      223.82    246.99 o 
 -10   6   5      829.69     1119.19    245.45 o 
  -8   6   5    21183.14    21772.10    476.42 o 
  -6   6   5    23921.76    22812.67    664.23 o 
  -4   6   5    10940.98     9955.63    286.52 o 
  -2   6   5       61.89      213.38    244.32 o 
   0   6   5     3284.19     2427.04    262.50 o 
   2   6   5    25405.92    25673.60    424.75 o 
   4   6   5    37966.56    40982.01    590.52 o 
   6   6   5     7539.87     7475.61    258.51 o 
   8   6   5     2335.82     2030.96    275.76 o 
  10   6   5      108.14      279.17    245.68 o 
  12   6   5       35.72      473.72    297.56 o 
  14   6   5       95.21      240.66    316.13 o 
  16   6   5       11.68      218.83    326.56 o 
 -17   7   5    13314.81    13736.69    376.10 o 
 -15   7   5     7546.93     7332.60    249.14 o 
 -13   7   5      700.98      815.78    242.13 o 
 -11   7   5     3258.31     3214.48    268.47 o 
  -9   7   5    21929.38    21274.43    489.21 o 
  -7   7   5    61901.86    58887.59   1336.79 o 
  -5   7   5    28047.04    27555.04    690.46 o 
  -3   7   5     8844.23     8985.75    267.02 o 
  -1   7   5     9885.71    11438.10    273.74 o 
   1   7   5     9583.19     9421.30    271.69 o 
   3   7   5    18195.30    17118.93    300.42 o 
   5   7   5    20796.59    19697.49    343.28 o 
   7   7   5     7951.00     8416.38    283.53 o 
   9   7   5     6943.30     6854.75    270.26 o 
  11   7   5      821.99      902.15    263.17 o 
  13   7   5        7.98      116.83    270.48 o 
  15   7   5     1643.07     1910.21    305.87 o 
 -18   8   5     5651.57     5104.74    295.56 o 
 -16   8   5     6790.98     6843.43    282.83 o 
 -14   8   5      905.64     1064.11    261.43 o 
 -12   8   5     4821.41     4449.16    244.61 o 
 -10   8   5     8904.98     9382.15    264.85 o 
  -8   8   5    12663.92    12764.27    302.10 o 
  -6   8   5    11500.33    11114.22    315.04 o 
  -4   8   5     7127.87     7091.43    245.85 o 
  -2   8   5      257.40      341.79    263.54 o 
   0   8   5     6586.95     7089.83    258.48 o 
   2   8   5     1801.46     1596.32    254.40 o 
   4   8   5     7484.77     7728.44    279.83 o 
   6   8   5    11038.84    11508.94    291.52 o 
   8   8   5    17037.49    16852.85    618.40 o 
  10   8   5    14774.49    15839.30    499.85 o 
  12   8   5        4.48       58.05    268.45 o 
  14   8   5     2843.18     2951.89    297.05 o 
 -17   9   5     3226.16     3401.00    285.86 o 
 -15   9   5        9.95       89.75    255.12 o 
 -13   9   5      409.92      456.30    256.16 o 
 -11   9   5    12342.01    11883.19    276.88 o 
  -9   9   5    17384.13    17033.27    313.63 o 
  -7   9   5     4866.69     4813.46    256.42 o 
  -5   9   5     2469.33     2820.19    254.48 o 
  -3   9   5     2414.80     2498.34    244.43 o 
  -1   9   5     2686.04     2776.61    263.88 o 
   1   9   5     1724.21     1724.79    252.17 o 
   3   9   5      282.12      413.93    264.10 o 
   5   9   5     2255.40     2318.55    274.43 o 
   7   9   5    14049.58    13650.92    289.92 o 
   9   9   5    18600.83    18071.32    367.47 o 
  11   9   5     1934.66     2094.59    288.75 o 
  13   9   5      252.07      451.94    296.80 o 
  15   9   5     5335.76     4780.98    334.06 o 
 -16  10   5     1036.51     1166.57    296.87 o 
 -14  10   5      206.79      341.47    258.34 o 
 -12  10   5      306.81      530.12    241.82 o 
 -10  10   5     6506.14     6778.34    273.39 o 
  -8  10   5     1224.26     1228.46    240.77 o 
  -6  10   5      496.55      700.10    251.98 o 
  -4  10   5      154.79      493.95    243.25 o 
  -2  10   5     6548.28     6223.86    269.88 o 
   0  10   5        8.17      314.01    247.61 o 
   2  10   5      282.75      447.60    238.40 o 
   4  10   5     1325.35     1329.29    252.44 o 
   6  10   5       29.48      355.97    233.02 o 
   8  10   5       62.30       97.60    259.73 o 
  10  10   5      106.77      147.37    259.50 o 
  12  10   5      214.90      352.47    283.09 o 
  14  10   5        2.42      -52.62    307.55 o 
 -15  11   5        2.88      317.44    272.09 o 
 -13  11   5        0.96        1.88    258.51 o 
 -11  11   5      433.98      764.67    239.02 o 
  -9  11   5      738.69      979.18    256.40 o 
  -7  11   5     6686.67     6907.06    236.76 o 
  -5  11   5     5788.23     5640.32    246.55 o 
  -3  11   5    17725.12    17452.31    290.56 o 
  -1  11   5     1602.13     1602.14    264.22 o 
   1  11   5       95.99      408.51    239.19 o 
   3  11   5     6401.12     6425.51    268.01 o 
   5  11   5     8929.31     8894.26    278.52 o 
   7  11   5     2545.13     2891.21    242.44 o 
   9  11   5     1567.41     1540.33    269.34 o 
  11  11   5       16.38      263.39    282.97 o 
  13  11   5      398.13      498.12    308.14 o 
 -14  12   5     2382.27     2250.57    269.89 o 
 -12  12   5       74.19      257.80    255.98 o 
 -10  12   5     1550.96     1771.01    251.27 o 
  -8  12   5    16224.41    16172.62    270.08 o 
  -6  12   5    28247.48    26801.03    512.84 o 
  -4  12   5    12968.03    13064.96    306.15 o 
  -2  12   5      132.41      224.22    238.23 o 
   0  12   5      602.29      760.94    235.96 o 
   2  12   5     9077.85     9221.25    252.81 o 
   4  12   5    14625.15    14432.12    264.46 o 
   6  12   5     3872.45     3880.73    248.16 o 
   8  12   5      530.33      548.81    252.07 o 
  10  12   5      909.92     1039.24    278.19 o 
  12  12   5      415.22      417.60    313.30 o 
 -13  13   5      667.59      692.45    277.86 o 
 -11  13   5     2097.43     1900.25    271.89 o 
  -9  13   5    12341.64    12208.50    283.42 o 
  -7  13   5    21392.98    20544.79    386.62 o 
  -5  13   5    14515.70    14410.18    326.18 o 
  -3  13   5     2015.67     2008.88    242.80 o 
  -1  13   5     1025.26     1167.08    242.54 o 
   1  13   5     2387.06     2196.13    238.53 o 
   3  13   5     6201.59     6231.39    273.20 o 
   5  13   5     7077.01     7298.20    273.68 o 
   7  13   5     4939.20     4837.14    266.29 o 
   9  13   5     3846.40     3908.65    295.64 o 
  11  13   5      216.88      173.58    294.22 o 
 -12  14   5      608.82      646.31    270.50 o 
 -10  14   5     2609.25     2613.78    286.18 o 
  -8  14   5     1310.64     1592.14    250.65 o 
  -6  14   5      709.81      494.13    244.39 o 
  -4  14   5     1045.87      744.17    251.13 o 
  -2  14   5       14.87      -76.75    234.73 o 
   0  14   5      682.89      964.50    245.53 o 
   2  14   5       32.33      282.32    263.16 o 
   4  14   5     1549.96     1613.05    247.64 o 
   6  14   5     5864.71     5457.45    272.99 o 
   8  14   5     5840.11     6616.01    282.15 o 
  10  14   5     4078.80     4254.49    320.22 o 
 -11  15   5      979.48      933.73    285.70 o 
  -9  15   5      536.92      799.36    280.17 o 
  -7  15   5      974.59     1029.06    252.40 o 
  -5  15   5      653.60      624.37    245.75 o 
  -3  15   5      622.58      495.19    252.77 o 
  -1  15   5      644.44      520.43    262.77 o 
   1  15   5      350.79      459.65    252.67 o 
   3  15   5      626.40      749.85    243.69 o 
   5  15   5      143.05      175.28    267.00 o 
   7  15   5      508.37      599.44    274.93 o 
   9  15   5     1504.00     1301.57    304.62 o 
  -8  16   5      689.64      603.37    301.64 o 
  -6  16   5     4759.44     4562.37    275.97 o 
  -4  16   5     3844.73     3966.25    268.20 o 
  -2  16   5      968.32      957.11    267.90 o 
   0  16   5     1095.58     1237.64    272.22 o 
   2  16   5      433.02      626.05    284.16 o 
   4  16   5     4660.75     4254.68    302.14 o 
   6  16   5     1145.38     1136.94    285.65 o 
  -5  17   5     6562.15     6219.25    299.57 o 
  -3  17   5     3986.73     3935.93    304.57 o 
  -1  17   5      211.64      409.89    286.40 o 
   1  17   5     1004.92      889.72    314.55 o 
   3  17   5     5222.71     4735.11    293.91 o 
 -20   0   6     1685.70     1777.12    418.23 o 
 -18   0   6     3997.25     3773.47    376.84 o 
 -16   0   6     8976.35     8623.46    357.19 o 
 -14   0   6     2956.29     3530.00    355.48 o 
 -12   0   6     3172.33     2949.99    392.18 o 
 -10   0   6    38558.88    39072.58   1072.22 o 
  -8   0   6    81414.80    80921.73   2667.58 o 
  -6   0   6   187019.98   191031.14   9426.85 o 
  -4   0   6     7620.19     7748.63    541.43 o 
  -2   0   6     2061.32     1383.60    423.69 o 
   0   0   6    85295.61    99407.68   2670.59 o 
   2   0   6    83221.47    74755.34   1344.48 o 
   4   0   6    14744.86    15665.86    416.24 o 
   6   0   6        8.97      303.31    326.12 o 
   8   0   6     1711.13     2064.42    353.91 o 
  10   0   6     3841.98     4195.79    405.45 o 
  12   0   6      201.59      409.61    392.52 o 
  14   0   6      891.58      653.12    406.60 o 
  16   0   6     3673.28     4308.16    791.21 o 
 -19   1   6     1413.37     1394.09    286.13 o 
 -17   1   6     3134.20     3256.74    257.51 o 
 -15   1   6     1661.25     1760.56    240.84 o 
 -13   1   6      417.34      455.65    252.55 o 
 -11   1   6     6337.73     6895.20    242.41 o 
  -9   1   6     9282.90     9363.20    244.60 o 
  -7   1   6   133045.52   130673.31   3178.45 o 
  -5   1   6    36669.41    34437.79   1169.99 o 
  -3   1   6    18033.34    23198.84    803.03 o 
  -1   1   6     1549.08     2171.23    282.20 o 
   1   1   6    16342.88    16615.90    313.44 o 
   3   1   6   104856.41   102992.95    892.19 o 
   5   1   6    18873.64    20368.60    302.90 o 
   7   1   6     7092.76     6276.65    293.12 o 
   9   1   6     1111.64     1280.35    264.94 o 
  11   1   6      920.33      807.80    259.29 o 
  13   1   6      519.28      903.76    289.71 o 
  15   1   6     1322.71     1138.70    326.30 o 
  17   1   6     1531.46     1780.55    402.79 o 
 -20   2   6       35.13       81.48    315.26 o 
 -18   2   6       71.43      127.10    250.76 o 
 -16   2   6      206.98      413.66    260.97 o 
 -14   2   6       51.40      254.69    246.89 o 
 -12   2   6      729.22      951.86    243.04 o 
 -10   2   6     2507.34     2471.49    225.96 o 
  -8   2   6      113.12      333.16    238.71 o 
  -6   2   6    26333.55    26330.15    669.29 o 
  -4   2   6    15569.65    16407.03    573.20 o 
  -2   2   6    36457.97    39779.53   1208.41 o 
   0   2   6       91.21      548.87    272.16 o 
   2   2   6     5871.37     5653.65    289.48 o 
   4   2   6    14198.69    16007.14    290.54 o 
   6   2   6    15182.61    15530.62    286.62 o 
   8   2   6     3751.13     3915.52    291.52 o 
  10   2   6      688.44      784.98    296.43 o 
  12   2   6      285.20      394.77    307.32 o 
  14   2   6      425.77      430.93    315.41 o 
  16   2   6      391.30      737.34    349.84 o 
 -19   3   6      732.37      806.84    267.93 o 
 -17   3   6      827.33      553.64    255.62 o 
 -15   3   6       29.14      118.95    237.61 o 
 -13   3   6      244.55      497.72    229.36 o 
 -11   3   6     2839.03     3285.01    253.57 o 
  -9   3   6     2496.74     2938.09    233.18 o 
  -7   3   6    21637.22    21357.94    587.65 o 
  -5   3   6      598.97      749.01    242.94 o 
  -3   3   6      533.66      364.23    269.59 o 
  -1   3   6     1582.06     2354.40    262.18 o 
   1   3   6       27.51      331.83    265.29 o 
   3   3   6     8193.39     8791.70    285.38 o 
   5   3   6     1499.35     1367.17    244.13 o 
   7   3   6     3261.06     3244.22    271.06 o 
   9   3   6     2565.85     2927.23    282.61 o 
  11   3   6        1.10      345.35    258.45 o 
  13   3   6      156.05      173.32    270.06 o 
  15   3   6     1158.86     1390.78    277.58 o 
  17   3   6      933.29      965.13    320.06 o 
 -18   4   6      921.01      985.19    249.05 o 
 -16   4   6     1513.67     1350.50    233.75 o 
 -14   4   6        1.00      150.87    221.86 o 
 -12   4   6      138.64       -7.69    248.50 o 
 -10   4   6     1595.96     1794.69    254.90 o 
  -8   4   6     6475.99     6262.95    237.84 o 
  -6   4   6    38477.03    38548.50    965.97 o 
  -4   4   6    18366.41    17128.21    532.10 o 
  -2   4   6     4620.90     3363.25    272.23 o 
   0   4   6      270.34      254.28    251.85 o 
   2   4   6    18943.96    16108.27    284.14 o 
   4   4   6    46098.12    44602.95    822.81 o 
   6   4   6    38984.94    39586.47    727.89 o 
   8   4   6    10839.02    11126.60    310.66 o 
  10   4   6       63.57      161.96    261.43 o 
  12   4   6     1753.28     1712.97    279.58 o 
  14   4   6     3186.35     3481.34    274.88 o 
  16   4   6     5439.78     5539.52    302.63 o 
 -19   5   6     1776.69     1614.74    276.18 o 
 -17   5   6     5573.68     5945.30    269.46 o 
 -15   5   6     4599.16     5112.18    237.24 o 
 -13   5   6       18.91      104.82    230.44 o 
 -11   5   6     7613.32     8469.85    271.23 o 
  -9   5   6    12771.84    11354.85    289.07 o 
  -7   5   6   108759.65   103661.72   2395.63 o 
  -5   5   6    55916.69    54106.56   1460.90 o 
  -3   5   6     9998.13    11867.80    277.37 o 
  -1   5   6     2363.90     2179.90    258.54 o 
   1   5   6    41073.73    40695.79    773.69 o 
   3   5   6    67228.07    69319.83    913.83 o 
   5   5   6    14058.08    12928.99    306.56 o 
   7   5   6     6422.21     5625.10    264.57 o 
   9   5   6      101.94      226.09    258.20 o 
  11   5   6     1302.91     1725.04    272.50 o 
  13   5   6     1809.13     1889.88    293.19 o 
  15   5   6     1455.37     1476.20    325.63 o 
 -18   6   6     2361.22     2296.16    262.31 o 
 -16   6   6     5083.84     4878.36    267.61 o 
 -14   6   6     2637.78     2698.18    235.32 o 
 -12   6   6      301.74      250.26    237.98 o 
 -10   6   6    13742.64    13805.69    313.94 o 
  -8   6   6    46885.79    46238.66   1072.89 o 
  -6   6   6    80327.61    77443.15   2064.45 o 
  -4   6   6    14568.39    14541.47    296.80 o 
  -2   6   6      984.20      948.99    281.47 o 
   0   6   6    51056.68    50767.14    932.86 o 
   2   6   6    45682.09    42223.96    765.94 o 
   4   6   6    11017.45    10522.86    266.83 o 
   6   6   6      157.17       71.18    248.75 o 
   8   6   6      314.26      544.36    289.20 o 
  10   6   6     2796.18     2909.88    269.17 o 
  12   6   6        8.42     -179.37    266.56 o 
  14   6   6       57.18      306.77    282.06 o 
  16   6   6      549.20      597.64    316.39 o 
 -17   7   6      221.50      275.08    264.17 o 
 -15   7   6      536.46      593.67    241.16 o 
 -13   7   6     1009.66      996.30    234.81 o 
 -11   7   6     1152.76      882.82    240.78 o 
  -9   7   6     1309.30     1145.75    258.52 o 
  -7   7   6    12523.92    12636.65    331.22 o 
  -5   7   6    20087.32    19662.89    467.78 o 
  -3   7   6     4013.34     3723.54    264.10 o 
  -1   7   6      328.13      489.51    251.94 o 
   1   7   6     7183.91     7383.20    257.02 o 
   3   7   6    14159.18    14770.58    309.15 o 
   5   7   6     6993.35     7176.37    298.45 o 
   7   7   6      129.41      229.02    270.81 o 
   9   7   6     1912.15     1827.15    248.85 o 
  11   7   6      221.94      336.85    276.61 o 
  13   7   6       14.23      193.65    287.31 o 
  15   7   6        5.31      131.34    313.67 o 
 -18   8   6     2512.24     2666.57    288.32 o 
 -16   8   6     2938.90     3096.15    293.03 o 
 -14   8   6       44.26       41.08    261.47 o 
 -12   8   6     6109.50     6013.53    244.81 o 
 -10   8   6     8577.09     8476.24    260.80 o 
  -8   8   6     4683.65     4790.47    264.05 o 
  -6   8   6      415.08      534.59    235.35 o 
  -4   8   6       65.14       83.45    241.92 o 
  -2   8   6     3973.37     4347.05    257.28 o 
   0   8   6      305.03      416.08    237.70 o 
   2   8   6        4.01      229.04    234.20 o 
   4   8   6       24.93      156.88    248.10 o 
   6   8   6       72.81      251.24    262.82 o 
   8   8   6     2615.31     2337.13    269.14 o 
  10   8   6      807.04      930.11    259.34 o 
  12   8   6        5.83      125.34    263.94 o 
  14   8   6      349.58      463.71    276.61 o 
 -17   9   6     2267.47     2607.52    284.67 o 
 -15   9   6      933.34     1148.30    248.52 o 
 -13   9   6     1073.77     1119.28    254.01 o 
 -11   9   6     3183.81     3537.77    255.52 o 
  -9   9   6     6323.44     6531.64    250.10 o 
  -7   9   6    27223.70    26251.41    452.52 o 
  -5   9   6    10188.54    10513.18    326.50 o 
  -3   9   6     1118.78     1422.52    259.09 o 
  -1   9   6     1393.39     1357.07    272.85 o 
   1   9   6     1058.75     1079.76    254.26 o 
   3   9   6    15257.33    15439.74    321.06 o 
   5   9   6    12118.70    11336.62    335.58 o 
   7   9   6     7765.31     8095.54    285.32 o 
   9   9   6     3179.17     3860.48    266.85 o 
  11   9   6       29.07       40.11    296.34 o 
  13   9   6     1981.39     2199.33    285.01 o 
 -16  10   6     1611.25     1799.13    297.62 o 
 -14  10   6      101.75       65.41    278.74 o 
 -12  10   6       11.85      110.58    237.63 o 
 -10  10   6     1179.50     1194.37    254.85 o 
  -8  10   6    13692.91    13927.63    299.00 o 
  -6  10   6    17537.72    16975.73    382.15 o 
  -4  10   6     4704.95     4837.31    263.56 o 
  -2  10   6     4075.64     3876.86    254.90 o 
   0  10   6     5391.67     5663.64    254.72 o 
   2  10   6    16251.70    15651.75    291.84 o 
   4  10   6    26513.29    25705.22    462.84 o 
   6  10   6    14148.44    14136.48    309.60 o 
   8  10   6     3590.72     3603.72    262.22 o 
  10  10   6      861.97     1038.04    285.35 o 
  12  10   6      543.47      573.02    284.99 o 
  14  10   6     2528.63     3081.04    302.43 o 
 -15  11   6     3551.78     3361.84    279.80 o 
 -13  11   6       81.75      148.71    262.23 o 
 -11  11   6     2081.77     2296.74    260.91 o 
  -9  11   6    11541.18    11645.61    333.93 o 
  -7  11   6    32708.09    32172.94    577.28 o 
  -5  11   6    29755.84    29221.50    734.49 o 
  -3  11   6     4007.59     4122.35    271.34 o 
  -1  11   6     1865.46     2256.32    261.24 o 
   1  11   6    17769.13    17704.42    288.37 o 
   3  11   6    16584.48    16262.78    380.90 o 
   5  11   6     5256.67     5144.91    274.01 o 
   7  11   6      774.70      842.23    242.97 o 
   9  11   6     1048.57     1522.36    281.75 o 
  11  11   6       37.67      120.22    278.85 o 
  13  11   6      623.27      708.21    307.56 o 
 -14  12   6      639.02      555.73    278.32 o 
 -12  12   6      216.64      348.72    256.63 o 
 -10  12   6     1150.04     1181.77    236.85 o 
  -8  12   6     4039.78     4079.10    245.76 o 
  -6  12   6    10056.61    10313.09    261.97 o 
  -4  12   6     6407.31     6413.33    256.56 o 
  -2  12   6      118.93      343.93    250.34 o 
   0  12   6     6385.21     6734.33    237.51 o 
   2  12   6     7044.50     6752.33    248.30 o 
   4  12   6      536.93      806.33    240.02 o 
   6  12   6       14.11      -10.98    249.04 o 
   8  12   6      624.07      784.80    265.94 o 
  10  12   6      299.56      485.91    290.59 o 
  12  12   6       60.91      325.81    311.07 o 
 -13  13   6     1492.95     1628.38    295.15 o 
 -11  13   6     3036.84     3127.27    278.63 o 
  -9  13   6     1473.28     1712.40    273.47 o 
  -7  13   6     1373.37     1394.83    242.65 o 
  -5  13   6       46.28      -49.85    257.18 o 
  -3  13   6     1254.81     1113.09    235.54 o 
  -1  13   6      123.61      191.76    235.74 o 
   1  13   6       30.71      245.05    236.61 o 
   3  13   6      103.41      302.30    275.84 o 
   5  13   6      188.42      152.92    265.08 o 
   7  13   6      432.54      291.78    270.89 o 
   9  13   6     2053.84     2338.43    281.27 o 
  11  13   6      144.30      255.86    299.10 o 
 -12  14   6     2609.23     2603.61    278.41 o 
 -10  14   6     3734.73     3690.26    266.64 o 
  -8  14   6     7526.62     7557.90    264.60 o 
  -6  14   6     4475.12     4519.65    255.95 o 
  -4  14   6      625.86      860.12    250.77 o 
  -2  14   6      853.20      831.35    253.46 o 
   0  14   6     2682.72     2622.78    261.78 o 
   2  14   6      934.36     1167.71    267.21 o 
   4  14   6      998.10     1098.72    251.27 o 
   6  14   6     2160.43     2244.02    269.76 o 
   8  14   6     3218.98     3051.96    289.95 o 
  10  14   6        3.03       59.58    319.17 o 
 -11  15   6     1255.51     1206.90    281.12 o 
  -9  15   6     2568.86     2708.73    294.25 o 
  -7  15   6     8835.00     8532.31    278.67 o 
  -5  15   6     6435.00     6257.56    259.81 o 
  -3  15   6     2664.70     2914.77    258.98 o 
  -1  15   6       83.93      347.33    252.33 o 
   1  15   6      744.10      874.55    263.71 o 
   3  15   6     5774.60     5695.09    271.28 o 
   5  15   6     9119.55     9226.64    320.97 o 
   7  15   6     6176.21     6270.00    300.39 o 
  -8  16   6     5215.67     4941.42    301.32 o 
  -6  16   6     6379.82     6405.49    297.92 o 
  -4  16   6     1939.91     1883.54    271.68 o 
  -2  16   6      579.54      627.58    261.70 o 
   0  16   6      966.58     1052.61    259.37 o 
   2  16   6     4551.00     4502.47    298.33 o 
   4  16   6     5596.73     5316.67    302.11 o 
   6  16   6     4311.38     3729.98    286.64 o 
  -5  17   6     1494.10     1486.22    306.39 o 
  -3  17   6      552.71      557.55    274.15 o 
  -1  17   6      966.92     1038.99    271.88 o 
   1  17   6     2037.18     1998.80    316.28 o 
   3  17   6     1184.59     1188.50    292.07 o 
 -19   1   7     5271.08     4885.51    290.20 o 
 -17   1   7     6177.86     6022.43    265.26 o 
 -15   1   7     1227.42     1572.46    230.07 o 
 -13   1   7     3990.66     3892.03    261.84 o 
 -11   1   7    14224.38    13646.82    293.91 o 
  -9   1   7    26043.40    26428.43    733.32 o 
  -7   1   7    25359.01    26513.73    721.86 o 
  -5   1   7     3919.60     3740.93    252.35 o 
  -3   1   7    14698.03    15259.69    531.38 o 
  -1   1   7     9115.93     8867.47    305.37 o 
   1   1   7    30055.61    29455.77    425.36 o 
   3   1   7     5000.02     6040.54    265.14 o 
   5   1   7    12749.20    15287.66    315.01 o 
   7   1   7      757.00      678.66    260.68 o 
   9   1   7      984.69      952.68    297.96 o 
  11   1   7       13.53      203.38    329.20 o 
  13   1   7       55.90      402.00    308.80 o 
  15   1   7     1229.05     1478.51    370.28 o 
  17   1   7     1571.68     1578.96    338.96 o 
 -20   2   7     3121.24     2771.24    287.75 o 
 -18   2   7     7681.36     7688.44    286.86 o 
 -16   2   7      332.01      420.34    241.92 o 
 -14   2   7      195.23      413.16    233.29 o 
 -12   2   7    16515.96    16371.02    348.30 o 
 -10   2   7     6963.07     6327.62    258.53 o 
  -8   2   7    30303.91    27419.43    655.14 o 
  -6   2   7    18829.57    20954.73    640.40 o 
  -4   2   7      373.94      819.91    256.34 o 
  -2   2   7      552.73     1386.25    253.43 o 
   0   2   7    39645.92    42270.93    623.87 o 
   2   2   7    40575.40    39754.57    465.27 o 
   4   2   7    48586.88    50632.93    410.60 o 
   6   2   7     8675.60     8121.08    281.44 o 
   8   2   7     6519.63     6317.88    277.79 o 
  10   2   7     2531.55     2850.73    287.41 o 
  12   2   7     7660.43     7933.83    282.43 o 
  14   2   7    12429.90    12541.35    375.22 o 
  16   2   7     4777.29     4588.52    322.95 o 
 -19   3   7     4239.51     3781.92    280.64 o 
 -17   3   7     1595.05     1685.15    262.91 o 
 -15   3   7       31.63       40.37    233.79 o 
 -13   3   7     6274.58     6269.23    253.50 o 
 -11   3   7     8040.52     8368.44    252.76 o 
  -9   3   7     9248.08     9250.51    263.78 o 
  -7   3   7    22966.74    21966.87    652.70 o 
  -5   3   7    15730.69    14967.06    433.83 o 
  -3   3   7     2919.06     2492.36    266.54 o 
  -1   3   7      541.24      874.49    260.35 o 
   1   3   7    23602.09    21775.90    338.07 o 
   3   3   7    32105.46    32988.34    428.17 o 
   5   3   7    56221.19    58743.78    614.93 o 
   7   3   7    17808.33    16691.43    409.19 o 
   9   3   7     2072.50     2391.43    294.40 o 
  11   3   7     7831.86     8075.06    270.84 o 
  13   3   7    15555.11    15911.02    377.81 o 
  15   3   7    13497.99    13535.30    543.45 o 
 -18   4   7     3876.25     3772.65    259.21 o 
 -16   4   7      290.54      395.67    242.32 o 
 -14   4   7      850.90     1087.67    212.47 o 
 -12   4   7    12559.34    12377.32    322.57 o 
 -10   4   7    14392.67    13357.90    286.39 o 
  -8   4   7     6630.18     6492.91    237.68 o 
  -6   4   7     1165.53     1205.33    223.36 o 
  -4   4   7        0.12       51.88    233.70 o 
  -2   4   7       77.02      260.14    259.58 o 
   0   4   7       10.62       14.00    236.09 o 
   2   4   7     8047.37     7642.55    264.55 o 
   4   4   7     8299.10     8940.02    283.86 o 
   6   4   7     4720.74     4408.88    280.24 o 
   8   4   7     2986.28     3051.20    264.77 o 
  10   4   7        0.30     -144.11    283.21 o 
  12   4   7     2992.31     3242.11    294.77 o 
  14   4   7     6435.35     6696.25    284.52 o 
  16   4   7     3161.41     3174.26    357.92 o 
 -19   5   7     2552.72     2320.62    283.29 o 
 -17   5   7      907.30      991.28    238.37 o 
 -15   5   7        1.29      -11.84    247.63 o 
 -13   5   7     1312.34     1513.32    225.93 o 
 -11   5   7     3086.28     3383.50    250.25 o 
  -9   5   7     1146.01     1221.48    241.47 o 
  -7   5   7      994.87     1202.89    240.65 o 
  -5   5   7    18417.87    19204.39    568.82 o 
  -3   5   7     2476.17     2654.30    256.45 o 
  -1   5   7     3472.66     3465.93    265.79 o 
   1   5   7     3306.82     3288.00    248.45 o 
   3   5   7      309.18      402.09    232.47 o 
   5   5   7     1447.37     1305.25    243.67 o 
   7   5   7      785.48     1020.39    256.86 o 
   9   5   7      271.47      383.70    250.89 o 
  11   5   7      456.25      616.27    265.09 o 
  13   5   7        4.33      285.32    301.00 o 
  15   5   7      179.60      442.02    320.86 o 
 -18   6   7     1983.26     2239.39    267.79 o 
 -16   6   7      389.08      530.23    236.70 o 
 -14   6   7      261.42      241.98    227.99 o 
 -12   6   7     2856.27     3035.13    227.10 o 
 -10   6   7     5959.95     5821.12    253.47 o 
  -8   6   7    19045.05    18529.91    480.89 o 
  -6   6   7     7526.97     7533.15    265.06 o 
  -4   6   7      682.77      578.78    240.07 o 
  -2   6   7      246.56      290.91    250.26 o 
   0   6   7    17753.16    19086.82    298.64 o 
   2   6   7    12384.99    11887.73    261.17 o 
   4   6   7     9525.14     9132.91    271.27 o 
   6   6   7       25.03      -48.14    273.55 o 
   8   6   7      360.44      498.71    269.05 o 
  10   6   7       65.28      248.63    244.73 o 
  12   6   7      170.68      312.78    259.41 o 
  14   6   7      593.46      755.24    273.45 o 
  16   6   7      391.90      166.95    314.70 o 
 -17   7   7     5772.47     5512.05    261.95 o 
 -15   7   7      237.25      232.05    241.08 o 
 -13   7   7     2727.30     2726.89    226.50 o 
 -11   7   7    18005.29    18253.87    315.66 o 
  -9   7   7    26923.08    26813.34    627.06 o 
  -7   7   7    21031.08    20159.92    501.30 o 
  -5   7   7     3828.05     3552.36    238.95 o 
  -3   7   7     3387.74     3343.20    259.79 o 
  -1   7   7     5156.46     4989.96    251.33 o 
   1   7   7    27186.89    24931.13    537.64 o 
   3   7   7    18053.02    18814.75    511.58 o 
   5   7   7    10379.95    10967.76    334.11 o 
   7   7   7      435.94      426.16    261.95 o 
   9   7   7      446.86      514.60    247.80 o 
  11   7   7     1927.96     2291.48    269.27 o 
  13   7   7     1663.60     2157.33    270.64 o 
  15   7   7     4520.10     4380.30    323.73 o 
 -18   8   7     3227.15     3179.95    322.21 o 
 -16   8   7      544.76      486.63    279.32 o 
 -14   8   7      405.43      387.41    260.07 o 
 -12   8   7     5766.77     6093.88    257.22 o 
 -10   8   7     6385.50     5867.28    246.68 o 
  -8   8   7     4267.93     4496.39    267.39 o 
  -6   8   7    14555.82    13864.40    281.20 o 
  -4   8   7     2733.59     3071.23    256.72 o 
  -2   8   7     1123.71     1471.64    266.49 o 
   0   8   7     7226.31     7429.28    258.32 o 
   2   8   7    13986.02    14120.25    291.31 o 
   4   8   7    28334.51    27757.73    515.15 o 
   6   8   7    16264.42    15955.31    320.62 o 
   8   8   7     2285.53     2266.52    271.47 o 
  10   8   7     1290.29     1264.06    276.74 o 
  12   8   7    12014.51    11393.99    454.17 o 
  14   8   7    10801.35    10350.46    367.94 o 
 -17   9   7      827.37      758.55    277.10 o 
 -15   9   7      659.70      734.22    252.93 o 
 -13   9   7     3029.43     2967.71    237.13 o 
 -11   9   7     3500.15     3874.00    250.12 o 
  -9   9   7     1772.49     1892.83    239.61 o 
  -7   9   7     2767.51     2912.57    257.20 o 
  -5   9   7     5373.19     5136.41    262.21 o 
  -3   9   7     4129.10     3891.31    292.01 o 
  -1   9   7      878.89     1011.93    267.35 o 
   1   9   7      106.15      199.80    251.29 o 
   3   9   7     8179.42     8059.51    296.00 o 
   5   9   7    13119.53    13607.04    299.16 o 
   7   9   7    10635.21    10837.20    293.84 o 
   9   9   7      498.10      416.22    266.00 o 
  11   9   7     5645.81     5646.18    283.53 o 
  13   9   7     6082.05     6023.51    321.81 o 
 -16  10   7       16.47       16.43    304.81 o 
 -14  10   7      677.39      851.32    270.81 o 
 -12  10   7     2018.12     2286.79    247.78 o 
 -10  10   7     2556.70     2573.36    264.88 o 
  -8  10   7      499.20      671.28    252.93 o 
  -6  10   7     5389.79     5351.40    252.29 o 
  -4  10   7     3135.78     3181.66    265.33 o 
  -2  10   7      201.69      409.29    278.38 o 
   0  10   7     1549.83     1463.37    245.49 o 
   2  10   7     1465.84     1284.12    256.73 o 
   4  10   7     1016.29      993.93    235.33 o 
   6  10   7      334.51      303.83    243.93 o 
   8  10   7      318.35      516.57    278.38 o 
  10  10   7      288.03      525.02    268.05 o 
  12  10   7        0.93       31.78    291.21 o 
 -15  11   7        0.73        5.88    276.99 o 
 -13  11   7       63.05      113.55    249.23 o 
 -11  11   7       31.45      208.67    235.29 o 
  -9  11   7     1728.63     1897.59    235.91 o 
  -7  11   7    15103.46    14838.91    309.35 o 
  -5  11   7    15693.00    15438.71    357.13 o 
  -3  11   7     3960.23     4132.87    246.75 o 
  -1  11   7      907.56     1087.73    251.52 o 
   1  11   7     8039.36     7855.48    262.84 o 
   3  11   7     9100.00     8909.08    282.48 o 
   5  11   7     4476.36     4529.76    269.18 o 
   7  11   7      291.54      259.85    253.13 o 
   9  11   7      399.94      348.02    265.57 o 
  11  11   7     3412.84     3052.01    309.61 o 
 -14  12   7        1.97       72.66    281.11 o 
 -12  12   7     3815.84     3861.50    262.60 o 
 -10  12   7    10783.83    10326.22    271.16 o 
  -8  12   7     6164.59     6209.10    249.65 o 
  -6  12   7     6922.57     7117.18    249.03 o 
  -4  12   7      123.20      225.02    233.89 o 
  -2  12   7     7462.58     7506.83    259.58 o 
   0  12   7     7166.64     7024.28    266.66 o 
   2  12   7    10712.73    10406.33    274.84 o 
   4  12   7     9644.27     9314.17    263.31 o 
   6  12   7      308.39      494.62    253.35 o 
   8  12   7      151.10      514.89    259.95 o 
  10  12   7      385.53      472.45    300.50 o 
  12  12   7     2293.12     1861.79    310.72 o 
 -13  13   7      933.46     1109.70    272.49 o 
 -11  13   7     6777.18     7034.42    286.00 o 
  -9  13   7    12352.25    11663.82    292.60 o 
  -7  13   7     4219.35     4293.04    269.62 o 
  -5  13   7     1201.35     1134.45    254.47 o 
  -3  13   7      255.35      383.27    245.34 o 
  -1  13   7     1348.96     1662.96    256.21 o 
   1  13   7     6052.05     6170.94    271.64 o 
   3  13   7    10114.74    10103.19    267.02 o 
   5  13   7     3896.06     3833.95    284.30 o 
   7  13   7     1038.75     1104.92    261.41 o 
   9  13   7      543.58      887.78    308.28 o 
 -12  14   7      468.90      503.57    268.65 o 
 -10  14   7      983.36     1147.18    255.49 o 
  -8  14   7      435.70      488.08    252.38 o 
  -6  14   7      667.30      589.24    251.80 o 
  -4  14   7     1967.40     1885.91    248.40 o 
  -2  14   7       38.75       10.29    269.52 o 
   0  14   7      143.67      392.89    275.02 o 
   2  14   7     2943.75     3010.37    288.86 o 
   4  14   7     6213.25     6080.27    261.91 o 
   6  14   7     5967.43     6249.79    282.09 o 
   8  14   7     2134.96     2056.90    294.56 o 
 -11  15   7       25.15      398.53    302.01 o 
  -9  15   7       17.09      220.58    293.53 o 
  -7  15   7      414.37      622.32    280.43 o 
  -5  15   7      537.37      595.94    278.53 o 
  -3  15   7        3.72      110.01    256.84 o 
  -1  15   7      365.13      501.55    259.17 o 
   1  15   7      242.30      423.34    267.28 o 
   3  15   7       41.62      136.31    246.84 o 
   5  15   7      981.01     1110.33    288.46 o 
   7  15   7      612.39      652.34    291.56 o 
  -8  16   7      588.76      801.29    285.14 o 
  -6  16   7     5961.89     5906.59    297.15 o 
  -4  16   7     4127.96     4199.57    280.01 o 
  -2  16   7        9.57        8.81    284.04 o 
   0  16   7      509.21      676.38    274.87 o 
   2  16   7     3439.37     3554.83    332.48 o 
   4  16   7     4938.57     4934.08    321.99 o 
  -5  17   7     6069.56     5826.61    309.03 o 
  -3  17   7      190.31      166.99    305.48 o 
  -1  17   7     1868.30     1819.06    299.55 o 
   1  17   7     5866.90     5115.44    517.70 o 
 -20   0   8     1026.39      836.94    386.04 o 
 -18   0   8       27.59      120.80    349.62 o 
 -16   0   8       43.51      321.35    334.85 o 
 -14   0   8    10243.34    10339.14    356.52 o 
 -12   0   8    15286.50    15846.44    404.97 o 
 -10   0   8    37574.90    36281.96   1462.78 o 
  -8   0   8    42661.59    39092.04   1523.75 o 
  -6   0   8    22876.79    22333.88   1437.76 o 
  -4   0   8     2323.19     2053.25    345.58 o 
  -2   0   8    11080.98    10838.16    484.11 o 
   0   0   8    57125.10    51084.03   1289.29 o 
   2   0   8    52326.85    57489.60    805.61 o 
   4   0   8    12698.35    11241.37    429.61 o 
   6   0   8      523.73      847.11    388.07 o 
   8   0   8     5228.30     5419.68    489.60 o 
  10   0   8     5640.34     5472.51    511.40 o 
  12   0   8    12704.56    11610.32    657.83 o 
  14   0   8     2290.36     1829.51    578.17 o 
  16   0   8     5528.05     4325.71    628.87 o 
 -19   1   8       40.08      118.06    299.47 o 
 -17   1   8      506.01      501.34    233.70 o 
 -15   1   8      227.23      258.45    231.31 o 
 -13   1   8      847.74      965.21    245.94 o 
 -11   1   8     8479.34     8224.24    252.61 o 
  -9   1   8    17631.72    17128.09    454.19 o 
  -7   1   8    40536.24    40812.47   1307.60 o 
  -5   1   8    18097.85    17949.62    657.47 o 
  -3   1   8     2719.59     2177.27    250.52 o 
  -1   1   8    28971.44    26169.68    577.85 o 
   1   1   8    76943.38    76118.39   1278.37 o 
   3   1   8    38444.77    40894.78    428.40 o 
   5   1   8     7583.46     7563.58    279.63 o 
   7   1   8       73.72      148.46    274.12 o 
   9   1   8     4357.01     4538.15    276.57 o 
  11   1   8     3710.43     3951.53    285.20 o 
  13   1   8     2740.02     3195.35    296.15 o 
  15   1   8     1350.07     1268.50    361.05 o 
 -20   2   8      153.13      437.73    298.60 o 
 -18   2   8       53.86      196.97    241.23 o 
 -16   2   8      407.45      523.93    230.59 o 
 -14   2   8      557.79      607.58    251.68 o 
 -12   2   8      988.13      946.99    262.77 o 
 -10   2   8       39.45      236.80    244.31 o 
  -8   2   8    11016.19    11456.34    340.94 o 
  -6   2   8     8893.57     8328.79    282.37 o 
  -4   2   8     8418.92     8302.33    282.07 o 
  -2   2   8      754.56      825.10    268.12 o 
   0   2   8    17906.27    18023.59    326.27 o 
   2   2   8    30485.32    32048.05    340.90 o 
   4   2   8    10643.18    10481.10    258.41 o 
   6   2   8     1852.76     1732.08    249.06 o 
   8   2   8     1647.12     1466.62    264.28 o 
  10   2   8      975.14     1204.80    262.45 o 
  12   2   8     1043.81     1431.79    268.25 o 
  14   2   8       43.58      234.72    286.96 o 
  16   2   8        6.45      186.16    309.34 o 
 -19   3   8       37.06       83.70    260.83 o 
 -17   3   8       83.17      307.45    257.84 o 
 -15   3   8      922.54      943.41    223.45 o 
 -13   3   8      324.93      239.54    245.01 o 
 -11   3   8     2846.21     2831.38    251.18 o 
  -9   3   8     1477.15     1302.04    266.26 o 
  -7   3   8     4339.58     4979.89    228.86 o 
  -5   3   8     3726.29     3141.25    243.30 o 
  -3   3   8    23304.59    26319.94    801.12 o 
  -1   3   8      374.98      566.23    271.84 o 
   1   3   8       78.57       47.21    238.19 o 
   3   3   8     6396.95     6197.66    281.63 o 
   5   3   8     1145.85     1073.07    242.96 o 
   7   3   8      576.75      812.97    255.44 o 
   9   3   8       36.50      217.49    285.17 o 
  11   3   8     3132.97     3350.19    277.02 o 
  13   3   8     1953.24     2503.79    270.68 o 
  15   3   8      664.15      817.67    289.33 o 
 -18   4   8        0.66       96.62    242.87 o 
 -16   4   8       70.29      208.94    246.50 o 
 -14   4   8     1188.69     1283.19    238.98 o 
 -12   4   8     1057.68     1663.04    240.59 o 
 -10   4   8     5770.92     6076.41    241.06 o 
  -8   4   8    14623.12    12450.70    323.24 o 
  -6   4   8    33042.29    31712.23    825.44 o 
  -4   4   8     4185.77     4167.34    251.97 o 
  -2   4   8       92.53       98.71    257.06 o 
   0   4   8    38820.54    39005.37    412.79 o 
   2   4   8    69695.41    73122.52   1384.52 o 
   4   4   8    33546.11    33372.60    451.09 o 
   6   4   8     4435.36     4427.76    264.06 o 
   8   4   8     1213.96     1440.69    289.54 o 
  10   4   8     7757.42     8088.75    266.46 o 
  12   4   8    11264.58    11675.01    516.25 o 
  14   4   8     2176.63     2251.47    330.06 o 
  16   4   8     1984.58     1982.14    361.74 o 
 -19   5   8      535.57      573.18    262.56 o 
 -17   5   8      894.96      864.62    245.73 o 
 -15   5   8     1306.66     1206.15    227.74 o 
 -13   5   8     4443.40     4530.60    237.50 o 
 -11   5   8    17237.71    16152.66    372.12 o 
  -9   5   8    24309.88    24516.36    712.77 o 
  -7   5   8    42590.69    43006.16   1151.65 o 
  -5   5   8     3234.72     2919.46    234.79 o 
  -3   5   8     2681.41     2751.33    250.26 o 
  -1   5   8    59232.79    59427.16   1003.49 o 
   1   5   8    53462.64    50720.33    830.10 o 
   3   5   8    34596.36    32673.45    622.87 o 
   5   5   8    11012.92    11271.89    286.32 o 
   7   5   8       43.11      218.80    256.35 o 
   9   5   8     5083.06     5074.69    269.47 o 
  11   5   8     4353.19     4269.08    269.14 o 
  13   5   8     2632.76     2853.66    278.03 o 
  15   5   8     2455.38     2453.62    292.37 o 
 -18   6   8      668.03      935.42    262.74 o 
 -16   6   8      171.67      705.39    239.98 o 
 -14   6   8     2065.42     2177.74    229.01 o 
 -12   6   8     7286.84     7998.52    328.81 o 
 -10   6   8    11099.89    10429.88    271.58 o 
  -8   6   8    37925.40    38127.91   1026.87 o 
  -6   6   8     5376.31     5204.96    256.38 o 
  -4   6   8     3368.57     3499.99    240.02 o 
  -2   6   8    18815.90    16975.16    368.88 o 
   0   6   8    41343.86    40572.48    675.02 o 
   2   6   8    38307.30    40170.95    866.62 o 
   4   6   8     5441.23     5799.37    256.07 o 
   6   6   8      859.12      880.98    278.39 o 
   8   6   8      967.67     1206.09    279.19 o 
  10   6   8      854.69     1037.49    246.33 o 
  12   6   8      846.15     1023.28    254.73 o 
  14   6   8      461.60      740.22    301.96 o 
 -17   7   8        1.43       57.58    246.82 o 
 -15   7   8     3088.81     2919.62    259.63 o 
 -13   7   8      879.94     1137.54    246.76 o 
 -11   7   8        0.60      369.30    235.83 o 
  -9   7   8     2854.77     3160.38    249.86 o 
  -7   7   8     6125.50     6048.56    241.86 o 
  -5   7   8     6213.25     6027.83    257.96 o 
  -3   7   8      177.04       54.15    259.40 o 
  -1   7   8    10869.86    10779.61    289.60 o 
   1   7   8    27473.05    27577.71    636.19 o 
   3   7   8     7671.76     7081.80    280.72 o 
   5   7   8     3206.31     3346.31    283.96 o 
   7   7   8       12.18      148.83    249.04 o 
   9   7   8      335.13      484.69    265.66 o 
  11   7   8      135.02       18.31    254.28 o 
  13   7   8       39.09      203.07    274.73 o 
  15   7   8        5.33      345.97    311.18 o 
 -18   8   8     1150.75     1094.21    295.51 o 
 -16   8   8      173.61      291.33    276.80 o 
 -14   8   8     5315.63     5297.61    262.81 o 
 -12   8   8     5196.78     5315.36    251.70 o 
 -10   8   8     3577.56     3714.25    239.34 o 
  -8   8   8       30.74      274.81    250.01 o 
  -6   8   8       19.52      174.60    245.24 o 
  -4   8   8     3106.49     3274.65    259.71 o 
  -2   8   8       90.47      177.83    263.24 o 
   0   8   8     1263.72     1321.72    260.87 o 
   2   8   8      820.99      917.04    248.26 o 
   4   8   8      170.62      364.21    245.11 o 
   6   8   8      988.39     1256.74    243.71 o 
   8   8   8     1032.99     1357.61    263.97 o 
  10   8   8      135.85      239.40    261.24 o 
  12   8   8      898.58     1115.57    281.80 o 
  14   8   8      440.36      596.92    289.75 o 
 -17   9   8      282.11      454.58    275.98 o 
 -15   9   8      411.31      555.86    248.48 o 
 -13   9   8     1359.99     1526.95    248.57 o 
 -11   9   8     6217.91     6078.90    257.25 o 
  -9   9   8     2963.86     3393.11    259.09 o 
  -7   9   8     6139.18     6095.54    284.83 o 
  -5   9   8     3654.23     3382.23    261.80 o 
  -3   9   8     2678.12     3021.11    259.05 o 
  -1   9   8     2378.35     2415.84    275.74 o 
   1   9   8    14427.34    14350.32    314.24 o 
   3   9   8    21392.04    21217.24    696.37 o 
   5   9   8    14640.77    15606.01    404.96 o 
   7   9   8     2936.03     2925.77    258.48 o 
   9   9   8      103.77      226.17    256.63 o 
  11   9   8     4537.34     4497.31    289.33 o 
  13   9   8     5535.75     6205.91    319.49 o 
 -16  10   8      103.88       83.19    288.70 o 
 -14  10   8      516.95      488.95    275.09 o 
 -12  10   8     2393.68     3041.66    258.33 o 
 -10  10   8     2708.15     2649.47    253.22 o 
  -8  10   8    11794.07    11237.89    282.38 o 
  -6  10   8     3778.76     3896.36    253.61 o 
  -4  10   8       30.72       93.48    264.90 o 
  -2  10   8     3604.53     3539.84    277.72 o 
   0  10   8    44418.88    44323.09    865.88 o 
   2  10   8    60374.95    59882.55   1130.67 o 
   4  10   8    19302.25    18850.68    492.93 o 
   6  10   8     5801.39     5783.53    260.57 o 
   8  10   8       22.06      105.18    280.66 o 
  10  10   8     3290.74     3623.22    299.92 o 
  12  10   8     5883.09     6311.90    336.69 o 
 -15  11   8        2.01      -74.45    277.40 o 
 -13  11   8     2729.57     2561.67    263.99 o 
 -11  11   8     9067.47     9011.79    275.87 o 
  -9  11   8    12214.47    12083.34    291.60 o 
  -7  11   8    12745.26    12667.75    264.70 o 
  -5  11   8      429.74      558.54    232.21 o 
  -3  11   8     3732.80     3868.70    266.56 o 
  -1  11   8    22818.69    22544.07    421.85 o 
   1  11   8    17099.66    16644.38    283.11 o 
   3  11   8     5908.21     5842.29    285.86 o 
   5  11   8     3345.75     3245.77    273.68 o 
   7  11   8       29.40       32.32    251.14 o 
   9  11   8     1037.56      933.01    283.36 o 
  11  11   8       36.20      253.13    298.09 o 
 -14  12   8        0.20      194.74    270.72 o 
 -12  12   8      459.88      441.85    251.83 o 
 -10  12   8     1554.86     1474.73    245.75 o 
  -8  12   8     7399.43     6948.05    272.40 o 
  -6  12   8     1768.07     1761.07    256.07 o 
  -4  12   8      507.30      388.34    254.55 o 
  -2  12   8     5849.34     6060.35    279.32 o 
   0  12   8     4371.00     4609.94    259.35 o 
   2  12   8     2052.31     2211.90    242.47 o 
   4  12   8       33.23      -25.43    241.55 o 
   6  12   8       12.83      157.22    267.10 o 
   8  12   8     1213.51     1209.75    266.05 o 
  10  12   8        0.89       23.47    317.06 o 
 -13  13   8     2092.47     2330.36    297.28 o 
 -11  13   8     2316.96     2407.67    285.57 o 
  -9  13   8       48.95       55.00    268.85 o 
  -7  13   8      495.98      713.44    259.35 o 
  -5  13   8      892.25     1171.93    254.75 o 
  -3  13   8     1521.81     1719.29    269.86 o 
  -1  13   8       11.70       68.48    257.01 o 
   1  13   8       99.08      253.23    261.50 o 
   3  13   8       33.03      113.96    242.01 o 
   5  13   8     1143.71     1289.53    273.05 o 
   7  13   8     1195.70     1196.87    276.72 o 
   9  13   8      516.38      576.44    323.17 o 
 -12  14   8     4901.13     4737.83    296.27 o 
 -10  14   8     2778.07     2626.27    281.60 o 
  -8  14   8     4356.95     4145.10    271.39 o 
  -6  14   8        0.88       55.70    253.12 o 
  -4  14   8     3188.96     3075.86    267.98 o 
  -2  14   8     1172.68     1459.67    266.46 o 
   0  14   8     2472.90     2675.02    278.67 o 
   2  14   8     3199.05     3117.17    275.77 o 
   4  14   8     2643.92     2861.66    256.51 o 
   6  14   8     3769.34     3778.35    284.79 o 
   8  14   8      823.77      819.73    285.93 o 
  -9  15   8     2495.40     2525.76    303.35 o 
  -7  15   8     3980.76     4205.86    301.00 o 
  -5  15   8      887.07      846.31    263.33 o 
  -3  15   8        1.00      -16.01    271.10 o 
  -1  15   8     4186.15     3913.81    280.06 o 
   1  15   8    10777.32    11172.41    304.63 o 
   3  15   8    10804.68    11014.87    290.56 o 
   5  15   8     8894.84     8727.56    318.46 o 
   7  15   8     1820.83     1661.18    311.13 o 
  -8  16   8     3089.45     3066.99    298.04 o 
  -6  16   8     1244.94     1276.19    276.51 o 
  -4  16   8      222.10      184.09    287.27 o 
  -2  16   8     1103.50     1399.04    297.08 o 
   0  16   8     6557.54     6960.47    301.87 o 
   2  16   8    10150.83     9664.97    373.23 o 
   4  16   8     3361.21     3298.75    328.40 o 
  -3  17   8       15.19       80.81    299.87 o 
  -1  17   8     1160.32      980.78    328.54 o 
   1  17   8      632.61      650.92    335.39 o 
 -19   1   9     2722.46     2622.89    293.32 o 
 -17   1   9        1.81      127.36    234.59 o 
 -15   1   9     5380.72     5557.99    253.50 o 
 -13   1   9    16449.36    16007.95    410.15 o 
 -11   1   9     8666.81     8186.45    257.95 o 
  -9   1   9      424.76      347.93    218.35 o 
  -7   1   9     3707.94     3431.95    226.70 o 
  -5   1   9     8668.52     8100.38    296.37 o 
  -3   1   9    15259.79    16851.29    516.49 o 
  -1   1   9       81.89      306.76    251.80 o 
   1   1   9      720.95      908.72    278.66 o 
   3   1   9      637.90      455.71    269.11 o 
   5   1   9     5247.10     5661.17    254.10 o 
   7   1   9     4285.32     4354.34    290.45 o 
   9   1   9     1297.84     1495.02    297.90 o 
  11   1   9     1139.94     1273.81    291.48 o 
  13   1   9     2587.75     2994.55    341.50 o 
  15   1   9     1528.19     1442.55    392.91 o 
 -20   2   9     3834.00     3417.81    298.45 o 
 -18   2   9      525.38      633.85    247.34 o 
 -16   2   9     4704.48     4391.56    251.06 o 
 -14   2   9    16336.92    15946.65    308.52 o 
 -12   2   9    18345.78    17793.34    447.41 o 
 -10   2   9    14494.71    15240.08    370.87 o 
  -8   2   9     1082.70     1079.49    220.04 o 
  -6   2   9       87.97       46.05    215.38 o 
  -4   2   9    22849.83    25497.92    855.45 o 
  -2   2   9     1808.84     1090.07    269.61 o 
   0   2   9    37455.50    35675.95    622.43 o 
   2   2   9    25182.53    26275.31    338.00 o 
   4   2   9    37516.29    37818.59    595.39 o 
   6   2   9     5574.95     6066.67    299.39 o 
   8   2   9       35.76      109.10    339.43 o 
  10   2   9    10574.47    10805.70    308.65 o 
  12   2   9    16461.56    17300.69    473.67 o 
  14   2   9     9946.38    10830.62    473.42 o 
  16   2   9     2698.60     2461.25    412.24 o 
 -19   3   9      450.67      700.43    265.81 o 
 -17   3   9      303.99      305.67    254.24 o 
 -15   3   9     4415.75     5007.54    233.13 o 
 -13   3   9    13248.39    13621.97    306.79 o 
 -11   3   9    12702.33    10887.09    325.86 o 
  -9   3   9    12058.95    12285.81    392.96 o 
  -7   3   9     6542.40     6874.09    234.06 o 
  -5   3   9     4619.96     5640.36    243.20 o 
  -3   3   9      321.85      452.17    228.69 o 
  -1   3   9     2867.81     2055.27    280.02 o 
   1   3   9    60122.23    63050.60    874.66 o 
   3   3   9    51003.36    49772.97    666.93 o 
   5   3   9    19001.83    18847.13    322.09 o 
   7   3   9      383.92      328.47    266.68 o 
   9   3   9     5921.77     6425.60    276.28 o 
  11   3   9    29362.77    29378.12    886.97 o 
  13   3   9    15240.35    15907.64    503.87 o 
  15   3   9     2724.10     2623.13    361.26 o 
 -18   4   9        0.30       90.31    249.54 o 
 -16   4   9     2574.18     2563.47    239.84 o 
 -14   4   9    12600.68    12552.43    280.26 o 
 -12   4   9    12734.77    12591.56    305.75 o 
 -10   4   9     9126.35     9707.87    291.10 o 
  -8   4   9       81.26      306.94    240.23 o 
  -6   4   9     1559.97     2080.12    223.29 o 
  -4   4   9      332.83      334.37    231.27 o 
  -2   4   9       80.43      434.24    234.55 o 
   0   4   9     3690.25     3324.66    255.32 o 
   2   4   9     1044.56     1168.36    266.52 o 
   4   4   9     8815.31     8666.89    310.47 o 
   6   4   9     3455.55     3476.87    267.96 o 
   8   4   9        0.63      119.54    263.78 o 
  10   4   9     3930.08     4109.52    265.32 o 
  12   4   9     8892.63     9256.23    290.97 o 
  14   4   9     3431.49     3756.68    307.01 o 
 -19   5   9      660.37      773.92    273.63 o 
 -17   5   9      359.43      240.42    235.82 o 
 -15   5   9     5423.65     5424.70    244.40 o 
 -13   5   9     3952.53     4046.30    233.02 o 
 -11   5   9      454.77      447.14    242.45 o 
  -9   5   9     1387.94     1359.89    249.36 o 
  -7   5   9     7324.33     7895.48    249.42 o 
  -5   5   9     1665.27     1515.46    223.83 o 
  -3   5   9     1385.76     1616.45    234.22 o 
  -1   5   9     1861.19     2255.79    254.35 o 
   1   5   9     9400.29     8727.26    264.35 o 
   3   5   9      241.87      171.78    269.57 o 
   5   5   9      188.49      367.47    251.98 o 
   7   5   9     1284.05     1421.79    270.17 o 
   9   5   9     1148.22     1314.26    254.26 o 
  11   5   9       85.10      -67.03    264.58 o 
  13   5   9      157.83      276.05    279.70 o 
  15   5   9       64.99      233.27    314.06 o 
 -18   6   9      717.58      809.23    249.77 o 
 -16   6   9       65.59      189.94    240.34 o 
 -14   6   9     1725.37     1692.69    238.81 o 
 -12   6   9     6765.75     6756.45    234.70 o 
 -10   6   9     4791.19     5076.04    243.09 o 
  -8   6   9     1024.25     1224.51    229.73 o 
  -6   6   9      121.59      144.79    244.84 o 
  -4   6   9     4067.76     4303.30    260.48 o 
  -2   6   9     6263.49     5809.29    256.79 o 
   0   6   9    15492.63    16367.68    287.49 o 
   2   6   9     8354.18     8108.00    268.39 o 
   4   6   9     1368.19     1689.95    257.30 o 
   6   6   9      128.33      339.12    257.07 o 
   8   6   9      318.05      248.50    238.22 o 
  10   6   9     1363.05     1141.30    263.78 o 
  12   6   9     1319.49     1554.75    268.12 o 
  14   6   9      780.22      887.90    296.32 o 
 -17   7   9      196.59      362.94    253.72 o 
 -15   7   9     7388.82     7487.59    258.36 o 
 -13   7   9    23417.77    23930.57    551.48 o 
 -11   7   9    17508.82    16398.78    427.79 o 
  -9   7   9     5066.31     4933.44    249.17 o 
  -7   7   9      592.68      828.01    251.60 o 
  -5   7   9     1731.35     1954.22    276.90 o 
  -3   7   9     8299.65     7960.82    271.75 o 
  -1   7   9     4520.86     4652.95    270.33 o 
   1   7   9    12807.68    13713.36    365.36 o 
   3   7   9     5978.32     5699.63    280.02 o 
   5   7   9     2297.58     2281.25    279.25 o 
   7   7   9     2524.69     2815.97    264.86 o 
   9   7   9      132.17      187.35    270.90 o 
  11   7   9     8175.96     8183.96    289.84 o 
  13   7   9     6634.54     6066.67    312.72 o 
 -18   8   9      191.41      317.97    322.80 o 
 -16   8   9     4561.06     4688.37    257.98 o 
 -14   8   9    10899.85    10827.83    274.49 o 
 -12   8   9    10432.26    10444.36    262.35 o 
 -10   8   9    15375.03    15747.06    482.08 o 
  -8   8   9     1489.34     1551.91    259.31 o 
  -6   8   9     2123.66     1907.37    280.63 o 
  -4   8   9       40.33     -106.50    278.51 o 
  -2   8   9     3148.60     3067.42    257.05 o 
   0   8   9     8131.50     7933.55    286.91 o 
   2   8   9    19496.40    19530.30    527.95 o 
   4   8   9    26306.48    26834.28    563.70 o 
   6   8   9     2587.87     2853.00    263.56 o 
   8   8   9     1283.09     1707.97    277.22 o 
  10   8   9    11612.05    11369.34    403.89 o 
  12   8   9    12623.87    12908.41    443.59 o 
  14   8   9     6538.94     6019.08    394.49 o 
 -17   9   9     1255.27     1381.03    272.59 o 
 -15   9   9     4234.31     4380.70    262.98 o 
 -13   9   9     4059.65     4475.77    252.65 o 
 -11   9   9     2753.89     2779.39    251.47 o 
  -9   9   9     5333.62     5518.89    261.51 o 
  -7   9   9     2826.11     2910.75    283.24 o 
  -5   9   9     2782.05     2883.31    269.70 o 
  -3   9   9     3433.83     3620.68    274.61 o 
  -1   9   9       67.10      320.61    262.37 o 
   1   9   9     2793.99     3395.61    272.37 o 
   3   9   9    15329.33    15289.13    562.88 o 
   5   9   9     3296.90     3336.52    272.75 o 
   7   9   9        2.83      125.30    257.66 o 
   9   9   9     2938.29     2998.94    279.65 o 
  11   9   9     8069.21     7994.80    314.89 o 
  13   9   9     4828.98     4619.37    314.06 o 
 -16  10   9      739.13      908.49    279.69 o 
 -14  10   9     2951.26     3127.72    278.20 o 
 -12  10   9     1167.68     1376.08    239.52 o 
 -10  10   9       86.32      232.52    255.36 o 
  -8  10   9     3243.03     3307.87    262.70 o 
  -6  10   9     2367.34     2301.81    249.82 o 
  -4  10   9      889.89      943.63    274.80 o 
  -2  10   9      232.24       65.88    260.51 o 
   0  10   9     1977.52     2483.24    267.26 o 
   2  10   9      931.54     1056.29    243.22 o 
   4  10   9      427.58      599.38    242.53 o 
   6  10   9      710.19      965.35    251.10 o 
   8  10   9      496.12      441.65    266.73 o 
  10  10   9       80.43      192.22    286.24 o 
  12  10   9      559.32      537.96    306.14 o 
 -15  11   9        2.46       84.84    280.95 o 
 -13  11   9       71.24       75.86    253.20 o 
 -11  11   9     2729.01     2531.53    260.21 o 
  -9  11   9     7238.34     7261.16    251.28 o 
  -7  11   9    12132.01    12094.75    290.86 o 
  -5  11   9     1028.12     1216.07    244.04 o 
  -3  11   9      638.00      771.99    259.73 o 
  -1  11   9     1490.34     1522.76    256.54 o 
   1  11   9     8500.33     7863.02    275.79 o 
   3  11   9     4112.71     4390.09    281.68 o 
   5  11   9      233.72      155.94    262.39 o 
   7  11   9     1623.97     1618.81    255.42 o 
   9  11   9     1396.10     1653.77    289.64 o 
  11  11   9     1751.27     2055.31    305.10 o 
 -14  12   9     5330.06     5415.67    294.96 o 
 -12  12   9     9336.54     9927.18    269.15 o 
 -10  12   9    12725.03    12281.82    270.56 o 
  -8  12   9     1045.12     1040.28    264.35 o 
  -6  12   9     1510.99     1540.68    254.87 o 
  -4  12   9      968.55     1288.12    266.86 o 
  -2  12   9     7387.48     6980.79    264.52 o 
   0  12   9    11375.20    11626.62    286.94 o 
   2  12   9     6308.44     6279.98    262.88 o 
   4  12   9     2069.28     2222.86    266.07 o 
   6  12   9        0.60      -48.24    258.05 o 
   8  12   9      508.43      570.82    279.30 o 
  10  12   9     3038.98     2558.59    328.67 o 
 -13  13   9     8732.75     8571.86    286.30 o 
 -11  13   9     8077.89     7685.60    289.71 o 
  -9  13   9     4059.40     3849.77    261.42 o 
  -7  13   9      909.24      845.28    256.84 o 
  -5  13   9      363.50      634.12    260.65 o 
  -3  13   9      780.19      946.64    256.42 o 
  -1  13   9     4173.84     4644.55    276.80 o 
   1  13   9     5956.76     5957.56    275.66 o 
   3  13   9     6112.66     5891.34    267.11 o 
   5  13   9     1122.30     1219.28    295.23 o 
   7  13   9      378.98      459.95    279.02 o 
   9  13   9      571.15      634.94    294.97 o 
 -12  14   9     1079.86      880.45    286.27 o 
 -10  14   9     1263.31     1168.00    256.39 o 
  -8  14   9      464.31      693.06    261.42 o 
  -6  14   9      578.85      574.32    269.86 o 
  -4  14   9      529.99      639.28    266.47 o 
  -2  14   9      542.36      652.63    257.42 o 
   0  14   9     2150.78     2308.91    272.97 o 
   2  14   9     4885.77     5059.23    310.47 o 
   4  14   9     7031.42     7156.38    286.08 o 
   6  14   9      730.18      684.90    275.60 o 
   8  14   9      119.51       82.50    300.47 o 
  -9  15   9        5.32       40.26    297.60 o 
  -7  15   9      623.11      668.84    287.01 o 
  -5  15   9        3.01      147.99    300.65 o 
  -3  15   9      127.93      176.61    269.70 o 
  -1  15   9      229.12      377.32    268.04 o 
   1  15   9      157.77      312.79    287.93 o 
   3  15   9      342.97      294.87    278.94 o 
   5  15   9      999.22      800.79    320.60 o 
  -8  16   9     2487.74     1974.87    330.21 o 
  -6  16   9     5293.27     5453.40    317.30 o 
  -4  16   9      541.35      668.99    313.92 o 
  -2  16   9     1570.27     1491.12    303.09 o 
   0  16   9     4509.20     4681.97    296.12 o 
   2  16   9     2990.96     2921.17    302.77 o 
   4  16   9      604.92      624.83    331.97 o 
 -20   0  10       18.78      198.68    362.08 o 
 -18   0  10      962.48      880.35    388.03 o 
 -16   0  10     4802.90     4554.27    346.89 o 
 -14   0  10    25443.24    24028.96    916.34 o 
 -12   0  10    23213.71    21500.03    898.60 o 
 -10   0  10    27174.40    28804.02   1394.08 o 
  -8   0  10      956.92      836.90    324.71 o 
  -6   0  10     2486.89     2867.02    313.98 o 
  -4   0  10    19548.68    18477.03   1279.85 o 
  -2   0  10    62983.03    61215.27   2169.83 o 
   0   0  10    54042.92    54562.90   1135.40 o 
   2   0  10    13039.35    13292.00    385.07 o 
   4   0  10       61.44      279.22    378.39 o 
   6   0  10     2446.33     2080.25    534.73 o 
   8   0  10     5757.32     6528.69    387.73 o 
  10   0  10     5599.80     5794.21    393.92 o 
  12   0  10    10205.91    10669.18    638.70 o 
  14   0  10     2767.33     2124.17    473.27 o 
 -19   1  10        4.69      106.74    277.58 o 
 -17   1  10       93.17      222.84    254.21 o 
 -15   1  10     4450.86     4278.23    246.29 o 
 -13   1  10     4308.62     4955.23    245.72 o 
 -11   1  10     9991.42    10215.82    362.79 o 
  -9   1  10    17491.22    16227.12    466.15 o 
  -7   1  10     2691.00     2542.33    249.65 o 
  -5   1  10    10320.67    10182.00    327.20 o 
  -3   1  10    12065.56     9706.74    377.67 o 
  -1   1  10    53007.57    52715.02   1050.96 o 
   1   1  10    24756.23    25201.76    488.24 o 
   3   1  10     4956.54     4407.77    249.43 o 
   5   1  10      611.56      782.42    284.67 o 
   7   1  10     5831.69     5826.18    302.13 o 
   9   1  10     3670.22     3917.43    316.31 o 
  11   1  10     6925.89     6937.32    294.04 o 
  13   1  10     1096.82     1411.96    301.00 o 
  15   1  10      943.30     1209.04    330.90 o 
 -20   2  10       24.64       12.32    277.06 o 
 -18   2  10      177.13      300.25    248.58 o 
 -16   2  10      356.93      536.09    242.20 o 
 -14   2  10      803.96     1027.59    245.44 o 
 -12   2  10       83.44      310.25    276.85 o 
 -10   2  10     2744.26     3009.14    238.25 o 
  -8   2  10    11829.55    10840.21    399.40 o 
  -6   2  10     2829.56     3301.60    222.74 o 
  -4   2  10     1088.59     1470.71    229.73 o 
  -2   2  10    11696.05    11362.88    309.46 o 
   0   2  10    14277.12    13968.12    321.81 o 
   2   2  10     9290.62     9023.58    264.99 o 
   4   2  10      415.26      555.89    271.25 o 
   6   2  10     2982.33     3075.34    259.36 o 
   8   2  10     2653.47     2815.30    264.85 o 
  10   2  10     1989.62     2212.11    338.65 o 
  12   2  10      129.10      327.53    378.79 o 
  14   2  10        3.30       85.51    350.87 o 
 -19   3  10        0.67        3.72    267.50 o 
 -17   3  10       39.69      210.78    246.40 o 
 -15   3  10     1885.30     2225.61    277.42 o 
 -13   3  10      650.97      928.65    231.43 o 
 -11   3  10      573.79      849.38    244.61 o 
  -9   3  10     1709.85     1699.62    261.30 o 
  -7   3  10     1779.35     1561.98    219.05 o 
  -5   3  10       58.01      407.33    226.35 o 
  -3   3  10      319.17      243.45    242.19 o 
  -1   3  10     2526.90     2430.01    242.91 o 
   1   3  10     4688.93     4616.58    235.83 o 
   3   3  10      934.05      949.55    243.68 o 
   5   3  10      248.73      253.39    259.50 o 
   7   3  10      444.00      307.45    272.88 o 
   9   3  10     1662.66     1981.59    302.84 o 
  11   3  10     2143.17     2358.22    313.48 o 
  13   3  10      158.31      137.96    327.00 o 
  15   3  10        2.03      176.81    359.77 o 
 -18   4  10      173.80      215.46    249.76 o 
 -16   4  10      102.28      151.22    237.18 o 
 -14   4  10     3372.09     3472.78    242.47 o 
 -12   4  10     1922.01     2014.15    241.12 o 
 -10   4  10    15985.93    15859.56    423.94 o 
  -8   4  10     8881.78     9164.39    257.81 o 
  -6   4  10     1416.98     1147.64    220.34 o 
  -4   4  10     7341.72     7524.88    245.59 o 
  -2   4  10    42493.83    40915.52   1113.74 o 
   0   4  10    51253.89    50394.45    912.67 o 
   2   4  10    31069.19    30991.16    327.57 o 
   4   4  10     2665.25     2571.74    265.61 o 
   6   4  10      792.29      799.05    269.11 o 
   8   4  10    12241.13    12261.87    286.44 o 
  10   4  10     6442.97     6951.58    287.58 o 
  12   4  10     7512.60     7239.65    301.92 o 
  14   4  10      179.55      209.98    323.35 o 
 -19   5  10       98.34      186.06    272.48 o 
 -17   5  10      403.97      365.04    255.07 o 
 -15   5  10     9785.41     9026.76    251.72 o 
 -13   5  10     7687.76     7897.29    237.18 o 
 -11   5  10    13012.12    13224.30    399.66 o 
  -9   5  10    15017.81    14295.63    410.00 o 
  -7   5  10       19.86       84.60    239.12 o 
  -5   5  10    11474.15    11372.88    285.09 o 
  -3   5  10    15202.21    12825.66    370.62 o 
  -1   5  10    25628.72    24777.48    514.68 o 
   1   5  10    36396.71    38478.85    552.18 o 
   3   5  10     5411.31     5543.70    245.20 o 
   5   5  10       56.84       59.95    286.01 o 
   7   5  10     4988.40     5129.22    282.85 o 
   9   5  10     3918.23     3931.47    263.92 o 
  11   5  10     8367.40     8425.13    303.33 o 
  13   5  10     3738.30     3739.84    300.05 o 
 -18   6  10        1.90      157.10    261.89 o 
 -16   6  10     1872.47     1967.36    255.12 o 
 -14   6  10     7925.57     7779.92    236.93 o 
 -12   6  10    14811.00    13952.40    497.22 o 
 -10   6  10     6804.46     7305.61    258.54 o 
  -8   6  10     2719.81     2751.59    240.38 o 
  -6   6  10     6585.36     6491.38    264.48 o 
  -4   6  10    10877.68    10622.39    376.44 o 
  -2   6  10    16643.61    15757.61    315.48 o 
   0   6  10    14534.19    14301.86    468.03 o 
   2   6  10     4250.76     3907.54    267.08 o 
   4   6  10      344.26      401.63    260.37 o 
   6   6  10     1240.96     1151.27    241.92 o 
   8   6  10     1203.79     1229.02    273.84 o 
  10   6  10     2387.26     1963.48    272.20 o 
  12   6  10     3951.10     3815.93    288.32 o 
  14   6  10     2890.76     2806.22    300.23 o 
 -17   7  10      768.41     1003.34    255.88 o 
 -15   7  10      857.96     1114.77    240.51 o 
 -13   7  10      426.35      731.73    233.65 o 
 -11   7  10     2659.83     2560.38    229.54 o 
  -9   7  10     4195.21     4222.52    250.51 o 
  -7   7  10     2130.93     2107.73    251.26 o 
  -5   7  10        2.52     -149.69    282.75 o 
  -3   7  10    11122.20    11121.86    276.22 o 
  -1   7  10    12239.05    11932.18    280.80 o 
   1   7  10     2954.16     3520.68    250.23 o 
   3   7  10      375.76      453.08    250.91 o 
   5   7  10      277.21      190.64    307.73 o 
   7   7  10     2245.97     2667.46    252.18 o 
   9   7  10     1125.94     1170.25    266.19 o 
  11   7  10      242.42      617.18    261.72 o 
  13   7  10        8.11      105.49    295.38 o 
 -18   8  10      526.36      651.60    269.53 o 
 -16   8  10     1779.50     1707.17    242.86 o 
 -14   8  10     5563.45     5545.14    261.79 o 
 -12   8  10      678.81      637.73    256.78 o 
 -10   8  10      111.69      196.15    230.14 o 
  -8   8  10     3225.99     3123.37    258.97 o 
  -6   8  10     1894.75     1840.82    303.78 o 
  -4   8  10       45.26      -28.35    267.40 o 
  -2   8  10     1647.11     1818.72    262.63 o 
   0   8  10      374.68      591.05    256.63 o 
   2   8  10      838.45     1059.71    255.47 o 
   4   8  10      623.91      644.61    243.80 o 
   6   8  10     1250.26     1385.32    255.74 o 
   8   8  10        0.55       80.43    262.34 o 
  10   8  10       86.44      291.47    266.10 o 
  12   8  10     3301.78     3136.40    300.89 o 
 -17   9  10        5.28       24.31    272.81 o 
 -15   9  10     4133.33     4193.70    264.29 o 
 -13   9  10     3690.63     4061.96    248.06 o 
 -11   9  10     3516.75     3763.90    262.12 o 
  -9   9  10     5072.37     4780.53    248.10 o 
  -7   9  10      416.61      466.66    232.77 o 
  -5   9  10      325.97      639.22    253.69 o 
  -3   9  10     4636.93     4391.93    261.34 o 
  -1   9  10    11204.14    11438.62    271.59 o 
   1   9  10    18928.95    18959.24    515.98 o 
   3   9  10     1401.35     1610.65    262.19 o 
   5   9  10      875.67      793.37    255.77 o 
   7   9  10     1422.37     1329.14    271.76 o 
   9   9  10     6407.91     6214.48    288.16 o 
  11   9  10     8293.59     8381.95    362.30 o 
 -16  10  10      725.64      725.70    294.32 o 
 -14  10  10     5690.46     5884.44    289.55 o 
 -12  10  10     8575.53     8567.87    251.63 o 
 -10  10  10     3773.67     4299.10    271.09 o 
  -8  10  10     6770.59     6590.55    258.99 o 
  -6  10  10     1223.16     1246.35    249.59 o 
  -4  10  10    11507.31    12151.66    384.35 o 
  -2  10  10    29081.63    28710.61    566.23 o 
   0  10  10    29024.66    28860.43    641.19 o 
   2  10  10    15437.83    15586.65    456.96 o 
   4  10  10     1487.64     1604.37    265.34 o 
   6  10  10       35.54      -52.75    252.86 o 
   8  10  10     5251.71     5371.56    281.20 o 
  10  10  10     8378.24     8406.42    292.28 o 
  12  10  10     5978.07     5048.03    330.08 o 
 -15  11  10     2020.29     1828.35    278.07 o 
 -13  11  10     5803.03     5923.00    258.05 o 
 -11  11  10     6152.14     6221.46    249.63 o 
  -9  11  10     2621.29     2692.45    243.95 o 
  -7  11  10      367.31      467.03    263.21 o 
  -5  11  10     3012.71     3039.51    260.78 o 
  -3  11  10     6157.56     6361.80    258.29 o 
  -1  11  10     3215.30     3411.53    258.18 o 
   1  11  10     4652.01     5045.41    248.66 o 
   3  11  10        3.03       -9.24    270.72 o 
   5  11  10       13.47      -70.81    279.97 o 
   7  11  10      967.80      937.36    283.19 o 
   9  11  10     1414.62     1293.01    307.49 o 
  11  11  10     1420.55     1554.15    315.27 o 
 -14  12  10       77.98      488.34    285.46 o 
 -12  12  10     1865.95     1730.66    267.70 o 
 -10  12  10      812.96     1078.36    267.02 o 
  -8  12  10      426.80      602.26    304.61 o 
  -6  12  10     1351.71     1502.06    261.72 o 
  -4  12  10      791.79     1014.65    287.16 o 
  -2  12  10      944.80     1065.11    267.63 o 
   0  12  10      528.81      601.35    249.64 o 
   2  12  10       35.67      165.16    257.40 o 
   4  12  10      308.51      445.35    252.63 o 
   6  12  10      336.14      335.62    266.50 o 
   8  12  10       98.52      430.03    313.26 o 
  10  12  10       16.44     -108.40    323.59 o 
 -13  13  10      789.07      748.64    284.73 o 
 -11  13  10        0.44       35.99    277.73 o 
  -9  13  10      545.10      707.54    257.36 o 
  -7  13  10     3510.32     3496.66    274.15 o 
  -5  13  10      844.86      994.84    272.52 o 
  -3  13  10      575.63      650.47    256.19 o 
  -1  13  10     1248.39     1271.63    257.75 o 
   1  13  10        2.76      110.11    265.86 o 
   3  13  10        0.27       -7.56    277.24 o 
   5  13  10     2090.31     2347.91    304.96 o 
   7  13  10      533.53      547.81    304.59 o 
   9  13  10        0.73       -3.72    309.52 o 
 -12  14  10     4250.99     3538.92    284.33 o 
 -10  14  10      156.17      359.26    273.05 o 
  -8  14  10        2.66       32.28    308.71 o 
  -6  14  10     3119.57     3288.07    296.39 o 
  -4  14  10      985.02     1238.66    261.95 o 
  -2  14  10       18.06      229.59    256.14 o 
   0  14  10     1029.76     1040.78    275.68 o 
   2  14  10     3851.33     4202.11    300.38 o 
   4  14  10     1350.94     1518.28    280.22 o 
   6  14  10      567.42      564.85    290.88 o 
  -9  15  10     2168.44     1868.91    314.27 o 
  -7  15  10       71.82      -35.95    297.97 o 
  -5  15  10      994.17     1072.97    292.12 o 
  -3  15  10     2273.12     2221.03    285.95 o 
  -1  15  10     6737.98     6954.27    313.84 o 
   1  15  10     9593.82     9506.73    308.05 o 
   3  15  10     1641.22     1394.06    297.15 o 
   5  15  10     1110.06      894.62    300.88 o 
  -6  16  10      237.90      218.15    310.57 o 
  -4  16  10     2134.92     2091.05    299.05 o 
  -2  16  10     6310.61     6541.71    295.04 o 
   0  16  10     4961.35     4756.11    312.13 o 
   2  16  10     2012.46     1685.67    312.47 o 
 -19   1  11      812.91      937.46    254.94 o 
 -17   1  11     7413.58     6791.45    275.52 o 
 -15   1  11     8556.81     8161.40    252.78 o 
 -13   1  11     5471.77     5140.56    229.65 o 
 -11   1  11      689.65     1125.68    248.13 o 
  -9   1  11     5571.68     5623.25    246.99 o 
  -7   1  11    11294.88    11694.89    544.91 o 
  -5   1  11     6547.87     6462.17    230.82 o 
  -3   1  11     2059.10     1668.25    249.67 o 
  -1   1  11     1586.14     1974.59    232.46 o 
   1   1  11     4915.00     4590.12    293.28 o 
   3   1  11     5760.09     6470.56    239.03 o 
   5   1  11     1913.87     2159.50    250.57 o 
   7   1  11      289.02      522.86    261.84 o 
   9   1  11     1890.46     2090.69    235.90 o 
  11   1  11     5454.24     5880.32    315.43 o 
  13   1  11     3326.42     3296.09    368.09 o 
  15   1  11      156.73       21.28    444.59 o 
 -20   2  11      344.08      365.33    286.34 o 
 -18   2  11     3846.35     3692.30    260.19 o 
 -16   2  11    17430.38    17156.53    388.81 o 
 -14   2  11    30302.80    30437.01    717.93 o 
 -12   2  11    14249.98    13787.43    338.22 o 
 -10   2  11     2007.92     1805.82    249.18 o 
  -8   2  11     1463.62     1376.34    241.61 o 
  -6   2  11    17513.84    16532.57    536.21 o 
  -4   2  11    24850.05    25405.09    756.86 o 
  -2   2  11     5809.52     4971.56    233.58 o 
   0   2  11    21805.25    23334.71    430.12 o 
   2   2  11    44825.43    44378.79    604.50 o 
   4   2  11     1534.65     1379.68    271.21 o 
   6   2  11       92.94      397.86    281.07 o 
   8   2  11     2496.06     2972.12    256.86 o 
  10   2  11    23983.83    24172.18    534.22 o 
  12   2  11    13154.66    13571.04    668.34 o 
  14   2  11     1471.65     1067.17    331.09 o 
 -19   3  11      105.61      209.34    262.42 o 
 -17   3  11     6408.72     6001.88    271.45 o 
 -15   3  11    16992.68    15710.93    403.89 o 
 -13   3  11    22592.83    21370.60    524.59 o 
 -11   3  11    11185.12    12026.34    395.60 o 
  -9   3  11       82.85      121.05    260.90 o 
  -7   3  11     1786.74     1975.70    232.55 o 
  -5   3  11    10068.57    10653.57    261.97 o 
  -3   3  11    35023.53    33695.35    950.22 o 
  -1   3  11    19678.95    17961.52    446.18 o 
   1   3  11    19971.72    19399.38    327.03 o 
   3   3  11     9053.13     9248.67    279.77 o 
   5   3  11      186.88      327.98    275.34 o 
   7   3  11     1785.07     2204.88    250.90 o 
   9   3  11    17747.37    18056.27    471.59 o 
  11   3  11    16185.59    16834.31    525.09 o 
  13   3  11     5193.06     4955.99    304.57 o 
 -18   4  11     2695.38     2675.84    262.65 o 
 -16   4  11    10399.54    10773.71    313.94 o 
 -14   4  11    12968.84    12783.42    341.90 o 
 -12   4  11     1591.22     1440.81    235.20 o 
 -10   4  11        2.42     -115.22    242.68 o 
  -8   4  11     6414.10     5988.31    258.84 o 
  -6   4  11     6048.70     6133.05    239.46 o 
  -4   4  11     4062.47     3928.70    261.39 o 
  -2   4  11     1074.56     1231.00    245.58 o 
   0   4  11      226.49      394.31    236.87 o 
   2   4  11     4769.12     4256.06    312.96 o 
   4   4  11     2262.23     2169.81    303.36 o 
   6   4  11      117.56      323.01    270.49 o 
   8   4  11     1280.25     1414.84    302.82 o 
  10   4  11     9423.04     9178.77    309.81 o 
  12   4  11     4811.50     5233.73    321.11 o 
  14   4  11      650.33      798.60    347.28 o 
 -19   5  11       49.17      300.91    281.71 o 
 -17   5  11     1459.96     1820.90    269.95 o 
 -15   5  11     1024.41     1366.26    233.58 o 
 -13   5  11       59.63      269.89    232.83 o 
 -11   5  11     2986.46     2860.28    237.40 o 
  -9   5  11     3608.76     3760.27    244.53 o 
  -7   5  11     3144.92     2803.44    251.13 o 
  -5   5  11      436.37      893.26    244.63 o 
  -3   5  11     3229.83     3091.81    291.73 o 
  -1   5  11     1253.55     1228.10    256.54 o 
   1   5  11     1020.93     1147.21    234.15 o 
   3   5  11     4995.66     5545.38    287.33 o 
   5   5  11      881.33      897.31    242.68 o 
   7   5  11     1450.25     1475.26    252.64 o 
   9   5  11       67.39      108.53    277.82 o 
  11   5  11      101.54      364.96    303.65 o 
  13   5  11      508.86      697.08    328.38 o 
 -18   6  11      512.47      603.44    252.27 o 
 -16   6  11     4310.78     4287.05    246.89 o 
 -14   6  11     9162.63     8746.41    243.92 o 
 -12   6  11     2762.77     2794.27    249.12 o 
 -10   6  11      188.58      340.75    230.83 o 
  -8   6  11      104.48      168.05    249.50 o 
  -6   6  11     5319.98     5164.86    258.43 o 
  -4   6  11    19963.07    20676.59    572.34 o 
  -2   6  11      412.83      582.10    246.99 o 
   0   6  11     1969.94     2311.86    247.16 o 
   2   6  11     1620.28     1598.64    286.81 o 
   4   6  11      232.43      361.85    252.85 o 
   6   6  11      355.76      535.17    249.62 o 
   8   6  11      115.16      426.96    258.81 o 
  10   6  11     2417.04     2264.37    292.63 o 
  12   6  11     1311.65     1460.27    290.84 o 
 -17   7  11     9075.12     8782.42    288.18 o 
 -15   7  11    15838.91    15317.22    352.32 o 
 -13   7  11    12452.96    11773.65    323.77 o 
 -11   7  11     4252.89     4759.56    229.54 o 
  -9   7  11     1789.31     1818.56    227.46 o 
  -7   7  11     5790.10     5890.65    264.38 o 
  -5   7  11    14759.63    15091.69    560.98 o 
  -3   7  11    11526.32    11257.26    280.73 o 
  -1   7  11     1769.24     2018.12    268.37 o 
   1   7  11     6952.33     7099.58    265.33 o 
   3   7  11     8964.50     8596.09    282.73 o 
   5   7  11      501.07      611.06    256.46 o 
   7   7  11      180.82      492.69    255.20 o 
   9   7  11     4847.72     4939.16    271.20 o 
  11   7  11     9592.11     9296.79    291.78 o 
  13   7  11     4876.62     5051.87    320.52 o 
 -18   8  11     2821.60     2272.46    274.64 o 
 -16   8  11     6906.51     6771.97    270.73 o 
 -14   8  11    12061.47    11986.64    292.94 o 
 -12   8  11     7127.79     6926.08    238.40 o 
 -10   8  11     7528.58     7128.57    265.67 o 
  -8   8  11     1406.96     1657.05    282.95 o 
  -6   8  11     2923.91     3022.18    252.33 o 
  -4   8  11    14555.61    14471.83    388.14 o 
  -2   8  11    12544.63    12396.88    283.38 o 
   0   8  11    31975.70    33052.50    941.93 o 
   2   8  11    18259.99    18307.51    354.07 o 
   4   8  11      709.13      649.72    257.89 o 
   6   8  11     1004.73      943.58    241.29 o 
   8   8  11     4634.31     4845.64    286.73 o 
  10   8  11    13744.70    13585.03    375.46 o 
  12   8  11     9004.50     8483.82    321.44 o 
 -17   9  11     1159.29     1290.73    298.81 o 
 -15   9  11     3543.55     3838.36    266.68 o 
 -13   9  11     3565.12     3582.93    249.08 o 
 -11   9  11     2190.18     2427.55    244.57 o 
  -9   9  11       27.00      217.91    245.90 o 
  -7   9  11      237.42      358.98    240.63 o 
  -5   9  11     1252.73     1588.87    266.44 o 
  -3   9  11     1878.15     1921.70    256.60 o 
  -1   9  11     8641.41     8605.22    279.12 o 
   1   9  11     2564.22     2522.98    256.41 o 
   3   9  11     3119.60     3398.78    243.39 o 
   5   9  11     1446.24     1380.75    272.55 o 
   7   9  11     1615.38     1808.58    274.80 o 
   9   9  11     5433.29     5565.43    296.50 o 
  11   9  11     5307.74     5713.42    298.42 o 
 -16  10  11     2185.80     2371.87    272.80 o 
 -14  10  11      525.62      685.72    290.45 o 
 -12  10  11      189.69      276.15    227.18 o 
 -10  10  11     2528.10     2478.78    243.71 o 
  -8  10  11     4770.80     4973.50    261.54 o 
  -6  10  11      351.60      384.13    252.25 o 
  -4  10  11      582.23      908.19    261.22 o 
  -2  10  11      530.70      696.54    259.90 o 
   0  10  11     1932.35     1695.77    258.22 o 
   2  10  11      191.54      433.09    246.01 o 
   4  10  11     3130.76     3364.46    277.31 o 
   6  10  11      751.93      707.43    262.45 o 
   8  10  11        3.10      129.05    274.10 o 
  10  10  11      191.92      656.54    287.51 o 
 -15  11  11       26.86      144.59    263.38 o 
 -13  11  11     2175.01     2390.65    268.87 o 
 -11  11  11     5527.77     5703.87    250.25 o 
  -9  11  11     2652.23     2689.13    246.06 o 
  -7  11  11      581.31      817.39    279.39 o 
  -5  11  11     2127.55     2261.74    261.57 o 
  -3  11  11     8921.42     8989.68    268.39 o 
  -1  11  11     6925.76     6783.82    262.63 o 
   1  11  11     4508.26     4967.59    271.03 o 
   3  11  11      434.23      461.01    259.53 o 
   5  11  11     6103.52     6264.66    308.93 o 
   7  11  11     1834.31     1796.83    313.28 o 
   9  11  11      726.57      956.29    312.26 o 
 -14  12  11     8005.31     7839.95    290.93 o 
 -12  12  11     3604.16     3499.68    284.66 o 
 -10  12  11     4106.67     3832.53    280.91 o 
  -8  12  11     1130.02     1089.53    259.86 o 
  -6  12  11     4459.04     4678.88    270.24 o 
  -4  12  11    14200.30    14188.39    438.87 o 
  -2  12  11     8408.20     8400.38    277.56 o 
   0  12  11     7512.53     7536.19    312.96 o 
   2  12  11     1527.64     1497.62    288.62 o 
   4  12  11        0.30       39.00    276.21 o 
   6  12  11      110.85      -56.62    274.94 o 
   8  12  11      772.57      735.20    320.11 o 
 -13  13  11     4717.88     4718.62    286.01 o 
 -11  13  11     1695.14     1798.42    265.39 o 
  -9  13  11        5.47      -38.58    277.55 o 
  -7  13  11     1218.54     1322.83    261.75 o 
  -5  13  11     6385.09     6858.09    279.79 o 
  -3  13  11     6950.51     7186.66    270.30 o 
  -1  13  11     5090.87     4945.47    269.27 o 
   1  13  11     1915.91     2120.27    282.24 o 
   3  13  11     3967.88     4230.91    286.27 o 
   5  13  11       28.58      -65.39    326.65 o 
   7  13  11      542.97      631.59    296.07 o 
 -10  14  11      725.17      625.88    293.00 o 
  -8  14  11       85.75      274.41    302.05 o 
  -6  14  11      515.01      410.90    269.79 o 
  -4  14  11     1805.44     1815.21    264.26 o 
  -2  14  11     4753.96     4594.13    303.36 o 
   0  14  11     5078.34     5525.85    295.56 o 
   2  14  11     2087.76     2204.75    308.65 o 
   4  14  11      513.64      617.00    303.48 o 
   6  14  11      769.30      682.33    304.54 o 
  -9  15  11       65.33      268.97    309.61 o 
  -7  15  11      171.79      550.22    283.08 o 
  -5  15  11      252.03      210.52    292.80 o 
  -3  15  11      412.32      657.43    294.05 o 
  -1  15  11      171.26      313.69    275.95 o 
   1  15  11       10.54       85.88    292.45 o 
   3  15  11       94.16      122.89    319.83 o 
  -6  16  11        0.19      258.56    313.52 o 
  -4  16  11     2957.77     3014.53    298.90 o 
  -2  16  11     5375.95     4733.73    324.06 o 
   0  16  11     4556.53     4071.56    395.13 o 
 -20   0  12      721.48      860.07    433.42 o 
 -18   0  12     5196.18     4471.73    361.53 o 
 -16   0  12    14031.91    13148.55    621.06 o 
 -14   0  12    25436.50    25102.38    672.01 o 
 -12   0  12     7857.73     8843.98    388.56 o 
 -10   0  12    15417.31    13088.13    462.27 o 
  -8   0  12      171.04      416.82    333.91 o 
  -6   0  12    18183.91    17228.01    750.27 o 
  -4   0  12    32441.55    30656.06   1344.03 o 
  -2   0  12    17731.12    18109.88   1034.17 o 
   0   0  12     1104.19      726.91    392.38 o 
   2   0  12     1406.24     1481.80    356.07 o 
   4   0  12     5499.22     5993.21    342.46 o 
   6   0  12     4418.68     5069.85    366.30 o 
   8   0  12     7100.17     6487.04    355.52 o 
  10   0  12     3460.52     3373.00    443.15 o 
  12   0  12     6334.75     4964.14    500.71 o 
  14   0  12     2691.80     2575.38    709.25 o 
 -19   1  12       83.36       46.28    266.89 o 
 -17   1  12      482.26     1001.49    245.00 o 
 -15   1  12     8769.08     8057.08    260.85 o 
 -13   1  12    12184.26    11892.00    337.62 o 
 -11   1  12     6637.13     6183.44    272.91 o 
  -9   1  12    11806.01    12278.92    304.24 o 
  -7   1  12    10349.16    10321.44    295.03 o 
  -5   1  12    28131.29    27841.36    835.49 o 
  -3   1  12    42425.19    40393.83   1166.73 o 
  -1   1  12     5682.42     5669.93    241.58 o 
   1   1  12     3072.12     2525.18    225.80 o 
   3   1  12    11813.38    11660.77    270.71 o 
   5   1  12    14689.57    15026.43    276.47 o 
   7   1  12     6619.38     6436.60    257.47 o 
   9   1  12     2262.21     2788.40    292.23 o 
  11   1  12     1751.45     2079.52    307.53 o 
  13   1  12      551.11      551.83    337.67 o 
 -20   2  12       38.70       37.89    308.03 o 
 -18   2  12      642.85      891.71    252.87 o 
 -16   2  12      312.23      511.84    241.36 o 
 -14   2  12     1292.93     1449.89    234.61 o 
 -12   2  12     8926.61     9195.94    267.82 o 
 -10   2  12     9110.66     8398.08    300.69 o 
  -8   2  12      323.12      709.30    230.42 o 
  -6   2  12     8131.02     8333.97    265.99 o 
  -4   2  12    19878.84    18725.56    565.78 o 
  -2   2  12    15128.83    15098.93    355.37 o 
   0   2  12     6432.99     6410.32    283.32 o 
   2   2  12      523.37      563.64    229.34 o 
   4   2  12    11049.95    11587.59    265.61 o 
   6   2  12     4914.80     5069.44    268.47 o 
   8   2  12      691.36      894.58    286.18 o 
  10   2  12      142.96      139.00    280.53 o 
  12   2  12      128.27      338.32    294.55 o 
  14   2  12       80.56      -30.82    339.66 o 
 -19   3  12       10.86      292.35    261.28 o 
 -17   3  12       85.95      287.20    259.84 o 
 -15   3  12     2067.12     2212.84    254.32 o 
 -13   3  12      968.67     1133.30    239.20 o 
 -11   3  12       39.14       35.87    259.80 o 
  -9   3  12     3267.13     3375.42    272.90 o 
  -7   3  12      323.92      563.61    237.60 o 
  -5   3  12     4371.26     4922.56    241.50 o 
  -3   3  12      237.48      115.84    227.98 o 
  -1   3  12      104.52      315.42    259.47 o 
   1   3  12       28.68      255.70    243.06 o 
   3   3  12      803.12      962.74    313.98 o 
   5   3  12     2987.06     3014.17    248.91 o 
   7   3  12     2947.30     3200.20    263.69 o 
   9   3  12      866.66     1050.05    253.10 o 
  11   3  12     1049.02     1369.68    283.94 o 
  13   3  12      204.82      340.10    342.40 o 
 -18   4  12      107.09      -72.40    245.70 o 
 -16   4  12     1374.00     1264.22    243.17 o 
 -14   4  12    11655.71    11678.35    259.27 o 
 -12   4  12    14254.50    14398.95    355.98 o 
 -10   4  12    25132.92    23796.92    661.69 o 
  -8   4  12        0.26      103.64    234.36 o 
  -6   4  12    22216.09    21353.67    426.57 o 
  -4   4  12    34601.43    32766.80    746.54 o 
  -2   4  12    39164.89    39185.87    915.28 o 
   0   4  12    13833.76    13506.95    363.80 o 
   2   4  12      312.91      336.48    235.82 o 
   4   4  12    14960.05    14227.46    270.14 o 
   6   4  12    16630.73    16499.88    286.75 o 
   8   4  12     5121.47     5346.06    272.70 o 
  10   4  12      929.45     1332.59    284.18 o 
  12   4  12      900.97     1105.86    304.64 o 
  14   4  12       23.25        7.10    328.90 o 
 -19   5  12      807.15      968.86    253.92 o 
 -17   5  12     2017.74     2337.40    241.99 o 
 -15   5  12    14342.65    13837.20    295.58 o 
 -13   5  12    18631.75    17992.42    476.57 o 
 -11   5  12     6860.11     7112.18    249.90 o 
  -9   5  12     6313.75     6284.13    251.16 o 
  -7   5  12    13800.80    13699.28    378.13 o 
  -5   5  12    33935.84    33604.07    827.81 o 
  -3   5  12    34578.05    34203.63    828.68 o 
  -1   5  12    15103.01    15758.96    333.22 o 
   1   5  12     4272.53     4526.31    255.35 o 
   3   5  12    10315.98    10643.90    265.93 o 
   5   5  12     8900.92     8634.32    278.84 o 
   7   5  12     4097.59     3910.98    256.70 o 
   9   5  12     2674.98     2766.98    267.83 o 
  11   5  12     4306.97     4397.60    281.22 o 
  13   5  12     1216.39     1188.20    308.40 o 
 -18   6  12     1552.28     1466.95    273.94 o 
 -16   6  12     7278.63     6573.98    264.91 o 
 -14   6  12     9897.88     9794.82    261.01 o 
 -12   6  12     6277.15     6466.87    239.44 o 
 -10   6  12      590.25      588.90    228.34 o 
  -8   6  12      262.27      375.57    233.46 o 
  -6   6  12    14100.88    14220.25    407.06 o 
  -4   6  12    19953.48    18502.40    467.32 o 
  -2   6  12    11103.96    11559.34    284.02 o 
   0   6  12     1949.23     1915.71    264.44 o 
   2   6  12       15.12      163.62    286.79 o 
   4   6  12     1480.41     1780.70    279.78 o 
   6   6  12     1594.08     1679.03    257.70 o 
   8   6  12     1818.08     1713.47    261.99 o 
  10   6  12     2444.89     2616.98    302.47 o 
  12   6  12     1675.69     1421.49    333.18 o 
 -17   7  12       33.95      -44.82    254.19 o 
 -15   7  12        0.94      300.08    230.83 o 
 -13   7  12     1103.77     1322.48    234.37 o 
 -11   7  12     3465.13     3565.02    232.32 o 
  -9   7  12     1054.64     1092.47    227.30 o 
  -7   7  12      851.42      972.58    286.02 o 
  -5   7  12     6633.81     6236.96    323.49 o 
  -3   7  12    14526.18    14261.88    391.02 o 
  -1   7  12     2680.24     3139.20    255.73 o 
   1   7  12      805.79      719.58    239.58 o 
   3   7  12     1853.12     1903.45    237.55 o 
   5   7  12      969.79     1220.60    241.12 o 
   7   7  12     1023.67     1475.66    285.01 o 
   9   7  12      258.77      278.65    276.42 o 
  11   7  12      382.54      634.13    300.15 o 
 -16   8  12     2424.01     2466.38    246.15 o 
 -14   8  12     1690.42     1815.15    250.34 o 
 -12   8  12     1010.93     1206.17    228.18 o 
 -10   8  12      276.79      409.84    237.20 o 
  -8   8  12     1465.95     1689.88    268.72 o 
  -6   8  12       44.64      168.94    264.00 o 
  -4   8  12     1797.86     1682.98    249.92 o 
  -2   8  12      231.80      318.42    278.84 o 
   0   8  12        2.43      363.59    264.14 o 
   2   8  12       13.25       60.38    273.16 o 
   4   8  12      447.10      290.81    252.64 o 
   6   8  12        3.00      -44.16    255.68 o 
   8   8  12     1006.89     1340.77    299.26 o 
  10   8  12     2454.59     2269.73    300.08 o 
  12   8  12     2327.26     2280.27    350.31 o 
 -17   9  12     1427.36     1442.54    287.91 o 
 -15   9  12     8124.16     8182.51    287.64 o 
 -13   9  12     4178.87     3833.67    253.26 o 
 -11   9  12      717.76     1099.19    232.81 o 
  -9   9  12     2923.77     3036.01    259.47 o 
  -7   9  12     4808.55     5178.28    260.88 o 
  -5   9  12    12115.58    12032.22    374.81 o 
  -3   9  12     7973.64     8047.56    265.70 o 
  -1   9  12     4875.42     4824.42    254.71 o 
   1   9  12     3924.38     4156.85    251.58 o 
   3   9  12      319.11      367.27    238.48 o 
   5   9  12     1986.22     1947.38    293.11 o 
   7   9  12     6228.27     6661.25    320.24 o 
   9   9  12     3744.93     4069.90    342.74 o 
  11   9  12     3095.79     2881.31    363.31 o 
 -16  10  12     5107.70     4941.18    295.43 o 
 -14  10  12     9425.10     9745.27    298.24 o 
 -12  10  12     9230.72     9053.88    254.43 o 
 -10  10  12     3209.32     3251.05    243.35 o 
  -8  10  12        0.48      264.67    250.21 o 
  -6  10  12    19155.06    18761.70    456.09 o 
  -4  10  12    26596.31    25580.65    497.63 o 
  -2  10  12    20076.27    20671.29    317.35 o 
   0  10  12    12307.72    12584.39    287.66 o 
   2  10  12     2188.27     2838.33    284.48 o 
   4  10  12      984.42     1376.82    269.75 o 
   6  10  12     5600.64     5763.93    280.16 o 
   8  10  12     2848.45     2874.43    315.05 o 
  10  10  12     1698.44     1967.17    300.29 o 
 -15  11  12     3836.53     3789.78    290.40 o 
 -13  11  12     5448.92     5643.42    271.73 o 
 -11  11  12     1702.31     1827.69    250.31 o 
  -9  11  12       14.68     -123.47    256.41 o 
  -7  11  12     4917.74     5106.57    291.21 o 
  -5  11  12     8005.33     8369.29    277.23 o 
  -3  11  12     7419.88     7676.80    268.00 o 
  -1  11  12     3955.56     4004.06    254.59 o 
   1  11  12      968.49     1239.69    253.83 o 
   3  11  12     2159.51     2355.41    265.88 o 
   5  11  12      532.63      720.19    293.54 o 
   7  11  12     1046.46     1061.57    328.12 o 
   9  11  12     1474.06     1178.62    345.10 o 
 -14  12  12      661.79      701.82    281.65 o 
 -12  12  12     2001.87     1821.32    263.34 o 
 -10  12  12        2.41       29.37    291.62 o 
  -8  12  12       38.00      -20.27    259.35 o 
  -6  12  12      655.49      786.40    286.53 o 
  -4  12  12     3042.37     3090.53    269.85 o 
  -2  12  12     1642.74     1810.55    268.82 o 
   0  12  12      225.17      350.30    256.44 o 
   2  12  12      349.04      476.02    290.06 o 
   4  12  12      692.26      835.91    288.22 o 
   6  12  12      241.82      272.00    298.42 o 
   8  12  12      118.07       50.70    337.87 o 
 -13  13  12       47.40       54.73    283.20 o 
 -11  13  12     2389.58     2357.45    297.58 o 
  -9  13  12      694.08     1072.70    287.19 o 
  -7  13  12     1918.07     2024.38    322.01 o 
  -5  13  12       27.64      -87.22    253.44 o 
  -3  13  12      827.67     1095.58    261.80 o 
  -1  13  12      174.64      312.08    261.12 o 
   1  13  12     1162.33     1132.29    259.67 o 
   3  13  12      460.28      551.42    271.88 o 
   5  13  12      589.70      662.12    343.60 o 
   7  13  12        3.05     -234.24    316.44 o 
 -10  14  12      332.97      208.48    302.34 o 
  -8  14  12      516.67      581.44    287.15 o 
  -6  14  12     2480.44     2686.33    275.76 o 
  -4  14  12      736.90      955.31    286.47 o 
  -2  14  12     1139.29     1181.64    262.65 o 
   0  14  12     2805.47     2933.91    278.55 o 
   2  14  12     1490.03     1383.39    314.19 o 
   4  14  12      193.79      434.22    297.75 o 
  -9  15  12      208.73      300.64    296.87 o 
  -7  15  12     2674.02     2528.98    347.67 o 
  -5  15  12     5486.82     5457.60    313.00 o 
  -3  15  12     5563.46     5661.17    310.91 o 
  -1  15  12     5179.62     5483.33    306.14 o 
   1  15  12     3766.72     3447.84    332.64 o 
   3  15  12       55.36      -48.44    315.46 o 
  -4  16  12     5174.28     4467.81    317.13 o 
  -2  16  12     2623.42     2658.34    313.55 o 
 -19   1  13     3276.79     3369.84    269.06 o 
 -17   1  13     4968.44     5026.40    265.44 o 
 -15   1  13     1782.30     1946.23    260.60 o 
 -13   1  13      192.49      198.40    245.78 o 
 -11   1  13     5900.52     6449.88    287.78 o 
  -9   1  13    15671.62    15008.32    565.35 o 
  -7   1  13     9091.21     8642.95    282.67 o 
  -5   1  13     2110.86     2429.83    231.43 o 
  -3   1  13     2347.68     2317.35    232.39 o 
  -1   1  13     2076.62     2358.89    264.11 o 
   1   1  13     8804.93     8349.68    260.87 o 
   3   1  13      171.27      288.21    244.08 o 
   5   1  13      497.92      824.46    265.84 o 
   7   1  13     1693.74     1542.69    238.21 o 
   9   1  13     7814.41     7370.09    282.31 o 
  11   1  13     4272.00     4282.36    320.79 o 
  13   1  13       57.48      130.59    383.74 o 
 -18   2  13     7599.60     7919.72    264.69 o 
 -16   2  13    10657.29    10005.15    277.64 o 
 -14   2  13     9792.58     9397.86    261.12 o 
 -12   2  13      580.69     1006.27    219.48 o 
 -10   2  13     8377.98     8385.29    281.18 o 
  -8   2  13     4254.74     4874.72    247.31 o 
  -6   2  13    22266.27    21870.27    845.86 o 
  -4   2  13    43797.35    43408.26   1018.38 o 
  -2   2  13     8713.16     8594.30    257.29 o 
   0   2  13     9445.04     8526.99    271.07 o 
   2   2  13     8188.23     8742.63    264.33 o 
   4   2  13     9254.81     9461.59    270.00 o 
   6   2  13     7250.26     7331.23    252.44 o 
   8   2  13    11561.63    11890.51    290.07 o 
  10   2  13    11711.28    11503.43    313.70 o 
  12   2  13     1998.35     1574.03    332.76 o 
 -19   3  13     2642.79     2489.80    266.41 o 
 -17   3  13    11648.57    11563.11    318.92 o 
 -15   3  13    10243.68    10023.43    294.45 o 
 -13   3  13     2940.63     3076.04    242.87 o 
 -11   3  13      806.91      790.52    258.34 o 
  -9   3  13     2479.94     2070.35    240.24 o 
  -7   3  13    14862.50    15085.39    427.61 o 
  -5   3  13    43740.09    43199.93   1054.27 o 
  -3   3  13    23450.17    22873.81    637.16 o 
  -1   3  13     5521.18     5130.82    270.06 o 
   1   3  13     7872.46     7677.51    280.60 o 
   3   3  13     2524.49     2675.05    287.27 o 
   5   3  13    15917.67    15914.76    296.88 o 
   7   3  13    17703.19    16978.07    295.42 o 
   9   3  13    15841.08    15878.50    352.48 o 
  11   3  13     3916.74     3935.62    336.48 o 
  13   3  13        2.08       86.82    316.57 o 
 -18   4  13     6145.89     6292.55    266.15 o 
 -16   4  13     5791.19     5670.98    237.43 o 
 -14   4  13     1822.36     1797.67    226.45 o 
 -12   4  13       70.13       21.71    225.43 o 
 -10   4  13      820.38     1111.83    237.38 o 
  -8   4  13     3273.88     3263.57    238.71 o 
  -6   4  13     2241.61     2357.51    235.23 o 
  -4   4  13     4303.77     4360.62    244.26 o 
  -2   4  13       15.42       15.94    235.67 o 
   0   4  13     2568.04     2281.54    241.15 o 
   2   4  13     1088.08     1583.76    272.91 o 
   4   4  13     2221.02     2740.17    246.56 o 
   6   4  13     4432.55     4695.15    255.17 o 
   8   4  13     9477.92     9829.10    289.32 o 
  10   4  13     5099.06     5694.36    305.13 o 
  12   4  13     2226.70     2230.94    316.50 o 
 -19   5  13      822.36      722.20    263.01 o 
 -17   5  13      313.50      472.34    258.16 o 
 -15   5  13      240.93      411.36    234.35 o 
 -13   5  13      290.63      669.90    238.22 o 
 -11   5  13     1940.58     1966.01    225.84 o 
  -9   5  13     2037.71     1906.54    240.04 o 
  -7   5  13      937.22      967.48    234.58 o 
  -5   5  13     3594.44     3816.16    274.32 o 
  -3   5  13     7376.06     7600.19    277.43 o 
  -1   5  13        1.41      241.61    272.57 o 
   1   5  13       14.80       17.84    244.61 o 
   3   5  13     2397.02     2499.79    270.31 o 
   5   5  13      911.84      964.31    243.95 o 
   7   5  13       24.79      206.09    246.89 o 
   9   5  13      214.94      412.06    280.77 o 
  11   5  13     1334.90     1314.69    303.91 o 
  13   5  13      216.90      470.29    334.30 o 
 -18   6  13     1756.41     1645.17    275.84 o 
 -16   6  13      990.80      887.60    241.70 o 
 -14   6  13      843.75     1129.62    245.82 o 
 -12   6  13       10.59      188.60    220.10 o 
 -10   6  13     1888.73     1894.16    223.47 o 
  -8   6  13      429.22      744.18    243.62 o 
  -6   6  13    11030.05    11101.42    306.49 o 
  -4   6  13     9751.51     9754.36    394.22 o 
  -2   6  13     2111.96     2045.70    293.47 o 
   0   6  13      952.46     1058.59    246.14 o 
   2   6  13     5470.01     5043.51    294.42 o 
   4   6  13     4144.31     4107.58    290.57 o 
   6   6  13     3222.35     3531.10    266.58 o 
   8   6  13     1355.81     1163.21    290.40 o 
  10   6  13     2629.99     2774.90    283.17 o 
  12   6  13      700.03      729.36    328.52 o 
 -17   7  13     9084.48     8931.97    284.66 o 
 -15   7  13     5236.69     5249.88    252.20 o 
 -13   7  13     1087.60     1160.07    235.21 o 
 -11   7  13      292.37      442.88    226.97 o 
  -9   7  13     5119.10     4723.88    232.38 o 
  -7   7  13     8018.37     7870.88    299.37 o 
  -5   7  13    11229.88    11249.88    275.66 o 
  -3   7  13     6079.85     6483.03    301.01 o 
  -1   7  13     4000.41     4082.03    262.87 o 
   1   7  13     5938.27     5850.46    265.35 o 
   3   7  13      387.44      528.04    237.81 o 
   5   7  13     8565.65     9036.33    283.89 o 
   7   7  13     3672.79     3842.82    285.25 o 
   9   7  13    10929.72    10645.17    324.78 o 
  11   7  13     5221.86     5322.25    307.72 o 
 -16   8  13     8975.94     8771.62    272.23 o 
 -14   8  13    11851.87    11131.63    267.77 o 
 -12   8  13     2586.06     2778.98    240.96 o 
 -10   8  13        1.67       94.49    239.73 o 
  -8   8  13     4161.69     4343.02    256.00 o 
  -6   8  13    13010.66    14190.39    582.69 o 
  -4   8  13    18894.07    17934.69    518.39 o 
  -2   8  13     9105.41     9206.62    271.62 o 
   0   8  13     1435.55     1112.43    249.51 o 
   2   8  13       35.89      -16.17    269.11 o 
   4   8  13     8947.68     8381.82    273.63 o 
   6   8  13     6309.91     6508.71    261.30 o 
   8   8  13     9706.28     9722.06    333.63 o 
  10   8  13     6409.31     6198.10    290.71 o 
 -15   9  13     5370.89     5626.96    306.83 o 
 -13   9  13     2335.02     2643.74    253.56 o 
 -11   9  13      221.64      308.93    257.26 o 
  -9   9  13      829.33      709.89    243.85 o 
  -7   9  13     2002.41     2233.80    245.89 o 
  -5   9  13     7468.52     7346.26    284.82 o 
  -3   9  13     2228.58     2689.30    257.51 o 
  -1   9  13      351.92      391.65    241.97 o 
   1   9  13     1048.78     1291.63    251.95 o 
   3   9  13     1419.07     1552.09    258.16 o 
   5   9  13     6697.22     6695.40    309.00 o 
   7   9  13     5860.63     5872.77    298.01 o 
   9   9  13     4468.32     4889.00    315.80 o 
 -16  10  13      588.78      706.45    272.52 o 
 -14  10  13      362.14      220.60    289.99 o 
 -12  10  13      842.62     1022.44    260.85 o 
 -10  10  13      453.46      537.10    239.30 o 
  -8  10  13      641.08      615.42    269.70 o 
  -6  10  13      751.29      807.52    284.71 o 
  -4  10  13     4609.74     4949.79    250.93 o 
  -2  10  13      606.25      626.21    237.43 o 
   0  10  13      117.94      155.50    258.62 o 
   2  10  13      302.40      739.84    280.43 o 
   4  10  13     2788.65     2910.11    259.10 o 
   6  10  13       11.05      111.61    264.82 o 
   8  10  13     1227.04     1340.34    289.49 o 
  10  10  13      229.17      402.40    363.36 o 
 -15  11  13     1459.36     1361.91    282.35 o 
 -13  11  13     3552.84     3705.95    277.77 o 
 -11  11  13     2182.57     2150.67    257.17 o 
  -9  11  13       34.97      304.17    292.97 o 
  -7  11  13     3344.93     3563.68    268.09 o 
  -5  11  13    13031.65    13234.65    433.72 o 
  -3  11  13     8237.27     8958.20    308.66 o 
  -1  11  13      223.52      404.47    251.02 o 
   1  11  13     1545.93     1684.60    265.74 o 
   3  11  13     5475.84     5431.87    290.97 o 
   5  11  13     7273.56     7159.90    352.62 o 
   7  11  13      643.63      530.09    308.08 o 
   9  11  13      753.13      903.95    316.45 o 
 -12  12  13      940.04     1123.17    289.32 o 
 -10  12  13      274.00      444.88    390.92 o 
  -8  12  13     1521.60     1715.55    293.39 o 
  -6  12  13     6516.27     6628.92    320.21 o 
  -4  12  13     7880.76     8201.84    289.21 o 
  -2  12  13     2380.89     2714.81    275.69 o 
   0  12  13      583.15      532.49    259.05 o 
   2  12  13      150.93      299.55    308.40 o 
   4  12  13     4481.87     4377.51    294.65 o 
   6  12  13     2778.18     3110.11    310.72 o 
 -11  13  13      299.61      247.23    295.60 o 
  -9  13  13      696.70      768.03    284.25 o 
  -7  13  13     3085.61     3035.71    314.20 o 
  -5  13  13     7591.75     7715.78    308.26 o 
  -3  13  13     3235.35     3415.59    272.11 o 
  -1  13  13     2701.72     2874.44    278.37 o 
   1  13  13      247.96      306.73    298.24 o 
   3  13  13      265.67      316.32    293.41 o 
   5  13  13     5553.68     5526.24    379.14 o 
 -10  14  13        1.40      134.99    336.43 o 
  -8  14  13     1648.10     1991.47    286.70 o 
  -6  14  13     4625.85     4681.86    282.83 o 
  -4  14  13     3711.75     3640.71    271.90 o 
  -2  14  13     4355.24     4496.19    289.37 o 
   0  14  13      245.90      308.76    303.49 o 
   2  14  13      365.17      359.23    297.91 o 
   4  14  13     1266.02     1226.61    347.88 o 
  -7  15  13       72.61      136.50    335.31 o 
  -5  15  13        1.50      -35.15    287.02 o 
  -3  15  13       19.17      443.84    310.51 o 
  -1  15  13        5.58       27.86    297.22 o 
   1  15  13       83.98       38.27    334.51 o 
 -18   0  14     4485.71     4589.26    437.56 o 
 -16   0  14     7147.54     7191.66    382.19 o 
 -14   0  14     8512.72     8399.25    387.54 o 
 -12   0  14      867.04      608.74    346.19 o 
 -10   0  14     6217.25     7648.10    494.57 o 
  -8   0  14    12819.91    12356.95    449.15 o 
  -6   0  14    55493.20    55188.45   2145.26 o 
  -4   0  14    22775.83    21397.82    841.72 o 
  -2   0  14     7898.00     8055.44    349.63 o 
   0   0  14     4776.76     5005.13    327.95 o 
   2   0  14     8404.31     8428.58    352.58 o 
   4   0  14     9868.26     9727.29    373.77 o 
   6   0  14    13683.26    13195.88    389.36 o 
   8   0  14     1898.00     1947.45    364.01 o 
  10   0  14     1178.62     1360.92    383.11 o 
  12   0  14      936.76     1104.74    425.85 o 
 -19   1  14      550.84      486.31    259.66 o 
 -17   1  14     2137.45     2076.97    244.04 o 
 -15   1  14     6884.43     6838.14    262.90 o 
 -13   1  14     8216.20     8102.54    252.81 o 
 -11   1  14       51.44      353.41    250.59 o 
  -9   1  14      482.33      880.41    234.93 o 
  -7   1  14    33692.92    31935.33    843.24 o 
  -5   1  14    64606.49    61393.96   1376.68 o 
  -3   1  14    18981.57    18747.43    391.13 o 
  -1   1  14     2254.88     1895.38    259.19 o 
   1   1  14     4515.44     4220.81    240.13 o 
   3   1  14    10495.51    10589.21    264.98 o 
   5   1  14    15258.50    15369.66    265.18 o 
   7   1  14     2612.75     2730.02    242.81 o 
   9   1  14       53.37      156.00    262.05 o 
  11   1  14      355.22      516.26    299.68 o 
  13   1  14      226.56      154.88    349.14 o 
 -18   2  14       55.52      -28.77    242.83 o 
 -16   2  14     1487.24     1896.66    238.24 o 
 -14   2  14     4218.30     4150.82    234.70 o 
 -12   2  14     1476.62     1242.27    219.80 o 
 -10   2  14      309.36      407.75    231.63 o 
  -8   2  14     3617.15     3576.62    255.78 o 
  -6   2  14    16512.53    15851.88    411.79 o 
  -4   2  14    15600.83    15353.65    369.58 o 
  -2   2  14     4129.06     4650.00    252.76 o 
   0   2  14     1312.82     1495.92    261.72 o 
   2   2  14    10069.88     9969.88    279.17 o 
   4   2  14     2869.70     2925.19    229.67 o 
   6   2  14      593.20      623.63    229.62 o 
   8   2  14      119.38      173.21    259.91 o 
  10   2  14       50.33      213.95    301.24 o 
  12   2  14      195.56      332.50    329.11 o 
 -19   3  14      263.76      291.25    256.67 o 
 -17   3  14      591.77      604.79    258.43 o 
 -15   3  14     1797.67     1813.46    250.65 o 
 -13   3  14     1732.87     1949.42    241.67 o 
 -11   3  14      191.88      219.14    242.52 o 
  -9   3  14        0.71      198.28    232.02 o 
  -7   3  14     6329.58     6193.39    247.74 o 
  -5   3  14     5004.86     4749.04    236.37 o 
  -3   3  14     2120.41     2027.39    236.16 o 
  -1   3  14        4.55     -128.14    288.75 o 
   1   3  14      231.25      428.72    281.67 o 
   3   3  14      739.95      838.26    256.27 o 
   5   3  14     5309.31     5795.32    259.35 o 
   7   3  14      672.22      674.67    277.30 o 
   9   3  14       98.24      232.45    280.23 o 
  11   3  14      216.80      302.48    346.06 o 
 -18   4  14     1273.49     1466.54    271.87 o 
 -16   4  14     9088.17     8873.12    258.57 o 
 -14   4  14    14799.12    13912.61    303.37 o 
 -12   4  14      266.05      507.42    222.03 o 
 -10   4  14      802.54     1341.09    248.60 o 
  -8   4  14    17503.62    17408.34    484.33 o 
  -6   4  14    47570.84    47230.32   1225.39 o 
  -4   4  14    31979.06    31718.89    771.01 o 
  -2   4  14     9002.27     8410.01    289.27 o 
   0   4  14       41.07      267.43    266.26 o 
   2   4  14    16188.57    15398.87    325.44 o 
   4   4  14     7808.01     7746.19    274.51 o 
   6   4  14     2802.73     3056.31    256.38 o 
   8   4  14      602.39      627.53    258.65 o 
  10   4  14       89.48      -56.86    367.49 o 
  12   4  14       24.04      166.86    357.09 o 
 -17   5  14     3649.74     3166.73    270.08 o 
 -15   5  14     9282.96     9127.92    295.77 o 
 -13   5  14     4237.49     4391.05    245.41 o 
 -11   5  14     1041.86     1528.33    217.17 o 
  -9   5  14      494.57      387.97    250.10 o 
  -7   5  14    27208.39    27308.47    695.80 o 
  -5   5  14    43213.51    41475.93    796.14 o 
  -3   5  14    19898.43    21142.72    529.00 o 
  -1   5  14     1528.80     1538.07    241.49 o 
   1   5  14     1278.17     1358.91    295.68 o 
   3   5  14     5273.44     4840.32    260.33 o 
   5   5  14    10554.81    10364.08    261.47 o 
   7   5  14     4355.47     4374.74    269.66 o 
   9   5  14      898.80     1081.49    314.78 o 
  11   5  14      833.21      752.46    324.75 o 
 -18   6  14     1569.33     1493.33    294.14 o 
 -16   6  14     1880.03     1889.28    252.52 o 
 -14   6  14     1658.60     1858.53    246.08 o 
 -12   6  14      436.87      489.73    228.38 o 
 -10   6  14       10.19       23.63    232.66 o 
  -8   6  14     3864.04     4151.41    234.94 o 
  -6   6  14    24277.13    24024.32    547.36 o 
  -4   6  14    18662.46    19141.75    550.50 o 
  -2   6  14     5417.94     5775.67    274.61 o 
   0   6  14     1428.43     1472.78    256.70 o 
   2   6  14     3009.55     2994.03    279.85 o 
   4   6  14     7463.51     7997.24    280.89 o 
   6   6  14     8690.09     8288.46    257.09 o 
   8   6  14     1945.05     2143.46    293.03 o 
  10   6  14      712.27      706.49    327.46 o 
 -17   7  14       14.02      148.42    272.13 o 
 -15   7  14      188.58      218.92    240.99 o 
 -13   7  14     1440.86     1534.79    249.96 o 
 -11   7  14     2649.89     2702.04    224.84 o 
  -9   7  14      957.00      921.83    228.60 o 
  -7   7  14     8598.66     8850.49    289.93 o 
  -5   7  14    15618.82    15314.28    289.19 o 
  -3   7  14     7323.42     7475.92    306.61 o 
  -1   7  14     1076.60     1483.06    252.79 o 
   1   7  14     1731.83     1813.37    263.23 o 
   3   7  14    10909.15    11106.14    270.89 o 
   5   7  14     3053.96     3027.00    266.14 o 
   7   7  14      570.90      588.34    278.44 o 
   9   7  14      336.16      596.96    321.52 o 
  11   7  14      208.65      249.26    309.99 o 
 -16   8  14      893.22      859.03    258.82 o 
 -14   8  14        9.67      163.95    248.54 o 
 -12   8  14     3775.68     3674.25    230.47 o 
 -10   8  14       26.86      363.58    244.57 o 
  -8   8  14      217.15      227.86    255.88 o 
  -6   8  14       49.84      255.65    241.21 o 
  -4   8  14     1167.74     1213.55    238.75 o 
  -2   8  14        2.30      -91.43    237.25 o 
   0   8  14     1458.71     1447.55    248.29 o 
   2   8  14     1530.17     1742.96    274.56 o 
   4   8  14        9.80      223.52    264.02 o 
   6   8  14     1361.39     1431.15    259.09 o 
   8   8  14     3218.16     3054.38    315.88 o 
  10   8  14     1228.02     1250.73    315.84 o 
 -15   9  14     5348.76     5581.91    294.55 o 
 -13   9  14     1733.45     1965.52    245.18 o 
 -11   9  14      367.77      792.70    239.24 o 
  -9   9  14      424.39      402.01    253.38 o 
  -7   9  14    16887.00    17026.24    418.30 o 
  -5   9  14    16732.49    16106.60    495.28 o 
  -3   9  14     9902.65    10175.77    291.29 o 
  -1   9  14     1582.99     2035.73    238.11 o 
   1   9  14       22.86       98.80    249.52 o 
   3   9  14     4835.55     4749.69    273.89 o 
   5   9  14    12186.02    12371.77    289.79 o 
   7   9  14     3907.57     3508.45    323.50 o 
   9   9  14      691.56      762.74    287.93 o 
 -14  10  14     5690.99     5104.52    281.35 o 
 -12  10  14      631.67      690.09    242.50 o 
 -10  10  14      238.41      266.53    246.10 o 
  -8  10  14     8334.41     7964.40    305.37 o 
  -6  10  14    29473.21    30253.85    749.50 o 
  -4  10  14    22016.97    22641.70    596.48 o 
  -2  10  14     8576.27     8672.42    373.67 o 
   0  10  14      722.58      676.82    244.62 o 
   2  10  14     3642.89     3318.96    308.67 o 
   4  10  14     7914.13     7794.09    284.12 o 
   6  10  14     4199.15     3978.24    273.92 o 
   8  10  14      884.12      938.46    342.24 o 
 -13  11  14       27.73      137.03    259.26 o 
 -11  11  14      196.25      346.97    270.23 o 
  -9  11  14     1547.63     1915.06    295.18 o 
  -7  11  14     6876.74     6927.42    279.20 o 
  -5  11  14     9102.76     9027.69    350.87 o 
  -3  11  14     6456.64     6567.35    265.23 o 
  -1  11  14      726.88      616.35    277.23 o 
   1  11  14       40.46      280.36    255.92 o 
   3  11  14     3589.05     3750.22    284.51 o 
   5  11  14     3469.35     3436.35    311.31 o 
   7  11  14     3369.41     3220.52    339.47 o 
 -12  12  14      324.87      193.19    280.61 o 
 -10  12  14       51.15      406.99    272.21 o 
  -8  12  14      286.08      206.64    266.65 o 
  -6  12  14      840.55      867.65    297.95 o 
  -4  12  14     4605.86     4927.72    257.84 o 
  -2  12  14      476.55      855.52    255.94 o 
   0  12  14       16.67        4.52    265.59 o 
   2  12  14      829.41      922.51    303.92 o 
   4  12  14      960.81     1249.00    317.49 o 
   6  12  14     1141.41     1018.01    306.33 o 
 -11  13  14     3375.14     3216.36    294.87 o 
  -9  13  14       33.68      202.56    279.00 o 
  -7  13  14       41.31      -12.19    286.11 o 
  -5  13  14      175.60      220.91    274.34 o 
  -3  13  14      216.99      430.14    264.41 o 
  -1  13  14      132.67      291.75    291.57 o 
   1  13  14     2212.81     2420.08    312.99 o 
   3  13  14      762.58      924.88    303.64 o 
   5  13  14      114.77      214.93    312.20 o 
  -8  14  14      368.28      180.03    305.43 o 
  -6  14  14     1950.53     1768.18    302.00 o 
  -4  14  14      838.57      788.59    283.40 o 
  -2  14  14     1486.06     1519.64    309.41 o 
   0  14  14     1602.03     1394.69    301.13 o 
   2  14  14      391.30      427.47    297.24 o 
  -5  15  14     8431.73     8205.40    312.56 o 
  -3  15  14     5714.78     5778.35    294.87 o 
  -1  15  14     1711.34     1268.19    292.34 o 
 -19   1  15     2440.79     2522.13    255.52 o 
 -17   1  15     1965.88     1861.91    237.89 o 
 -15   1  15      206.29      365.08    223.93 o 
 -13   1  15     4877.53     4939.48    231.80 o 
 -11   1  15     3237.62     3101.76    224.49 o 
  -9   1  15      274.43      493.00    246.03 o 
  -7   1  15        3.29      -38.62    218.09 o 
  -5   1  15     4397.01     4290.27    303.60 o 
  -3   1  15     5314.14     5466.15    258.44 o 
  -1   1  15     2275.37     2197.56    239.07 o 
   1   1  15     2806.41     2700.91    240.11 o 
   3   1  15     1714.65     1746.53    224.23 o 
   5   1  15     9871.37     9711.95    249.85 o 
   7   1  15     8828.66     8784.29    263.56 o 
   9   1  15     5083.87     4631.99    267.93 o 
  11   1  15        0.69      156.84    295.44 o 
 -18   2  15     8920.90     8259.69    282.12 o 
 -16   2  15     3652.18     3871.73    232.49 o 
 -14   2  15      238.50      295.10    216.98 o 
 -12   2  15      296.57      321.00    228.84 o 
 -10   2  15     9294.20     9086.17    296.37 o 
  -8   2  15       52.87      354.58    245.84 o 
  -6   2  15    13149.83    13379.53    347.15 o 
  -4   2  15     9280.00     9555.12    325.54 o 
  -2   2  15     3440.73     3023.24    250.50 o 
   0   2  15      105.73      200.40    262.98 o 
   2   2  15        9.11      142.06    257.98 o 
   4   2  15    27317.30    26446.15    302.61 o 
   6   2  15    17357.00    16636.70    294.71 o 
   8   2  15     5045.87     5058.01    273.76 o 
  10   2  15      649.36      541.30    291.49 o 
  12   2  15     1467.90     1072.66    310.93 o 
 -19   3  15     7858.56     6954.25    530.56 o 
 -17   3  15    10837.80    10858.67    268.86 o 
 -15   3  15     3972.73     3448.25    260.43 o 
 -13   3  15      162.24      223.83    232.14 o 
 -11   3  15     4676.35     4417.84    234.51 o 
  -9   3  15     8584.14     9626.27    324.16 o 
  -7   3  15    17164.38    16811.52    451.76 o 
  -5   3  15    13647.32    13860.47    383.63 o 
  -3   3  15     2668.44     2331.08    258.82 o 
  -1   3  15       31.76      164.09    263.05 o 
   1   3  15      596.63      915.99    268.91 o 
   3   3  15    20661.33    20275.12    536.44 o 
   5   3  15    25337.39    24498.70    411.19 o 
   7   3  15     5169.38     5753.89    259.44 o 
   9   3  15     2241.35     1979.93    262.10 o 
  11   3  15        0.33      217.40    313.09 o 
 -18   4  15     4388.99     4089.10    272.30 o 
 -16   4  15     1228.97     1508.59    261.83 o 
 -14   4  15       65.82      253.48    234.27 o 
 -12   4  15     2391.08     2718.79    221.91 o 
 -10   4  15     4171.36     4334.25    231.02 o 
  -8   4  15     1033.19     1108.02    236.95 o 
  -6   4  15     2312.05     2457.43    244.79 o 
  -4   4  15      165.16      269.75    238.80 o 
  -2   4  15     1850.92     1844.27    271.38 o 
   0   4  15      455.09      668.03    237.83 o 
   2   4  15       47.50      149.02    221.70 o 
   4   4  15     6886.21     6737.28    245.84 o 
   6   4  15     7940.41     7673.29    284.09 o 
   8   4  15     4434.19     4257.71    286.99 o 
  10   4  15     1598.32     1609.28    314.69 o 
 -17   5  15       80.17      259.17    262.85 o 
 -15   5  15     1299.87     1350.56    234.95 o 
 -13   5  15     2396.83     2679.71    228.15 o 
 -11   5  15     1711.28     1705.04    237.40 o 
  -9   5  15      684.57      967.47    224.91 o 
  -7   5  15     3031.11     3160.51    252.67 o 
  -5   5  15     2204.87     2036.69    250.03 o 
  -3   5  15      170.42       82.44    287.34 o 
  -1   5  15     2288.85     2427.83    254.52 o 
   1   5  15     1590.32     1806.00    256.64 o 
   3   5  15     4270.17     4378.67    259.81 o 
   5   5  15        0.11      217.73    235.32 o 
   7   5  15     2403.53     2786.80    268.01 o 
   9   5  15     1145.52      986.48    296.11 o 
  11   5  15       21.65      -51.78    330.30 o 
 -18   6  15     1388.51     1286.51    253.02 o 
 -16   6  15      267.54      391.50    242.91 o 
 -14   6  15      208.21      231.21    224.62 o 
 -12   6  15       43.05       75.12    229.90 o 
 -10   6  15     4186.80     3992.31    222.57 o 
  -8   6  15      400.49      761.41    230.90 o 
  -6   6  15     4500.88     4931.31    254.33 o 
  -4   6  15     6697.75     7235.06    287.38 o 
  -2   6  15      194.61      175.64    267.87 o 
   0   6  15      148.90      382.39    254.83 o 
   2   6  15      237.58      289.29    231.09 o 
   4   6  15    11635.05    12189.12    311.88 o 
   6   6  15     2318.75     2267.98    267.21 o 
   8   6  15      363.80      209.30    279.77 o 
  10   6  15      393.89      783.98    341.55 o 
 -17   7  15     4304.89     4307.75    276.44 o 
 -15   7  15      242.87      377.87    248.42 o 
 -13   7  15      837.57      730.62    235.97 o 
 -11   7  15     3018.64     3364.48    247.57 o 
  -9   7  15      695.04     1019.91    231.21 o 
  -7   7  15     2465.33     2837.82    241.58 o 
  -5   7  15    11367.67    11596.15    317.89 o 
  -3   7  15     4477.88     4401.06    255.35 o 
  -1   7  15     1009.51     1065.97    288.45 o 
   1   7  15      328.12      469.08    241.82 o 
   3   7  15     6108.81     6265.36    258.64 o 
   5   7  15    12995.69    12797.59    298.96 o 
   7   7  15     7822.71     7668.06    287.09 o 
   9   7  15     4071.75     4210.30    305.90 o 
 -16   8  15     5255.04     5309.25    275.58 o 
 -14   8  15      444.86      407.11    249.88 o 
 -12   8  15      967.45     1279.86    236.53 o 
 -10   8  15     3474.19     3678.89    257.94 o 
  -8   8  15     3633.64     4185.61    248.15 o 
  -6   8  15    10378.85    10100.08    357.55 o 
  -4   8  15     7380.42     7973.57    258.69 o 
  -2   8  15      913.23      891.42    255.48 o 
   0   8  15        3.23      -20.94    243.77 o 
   2   8  15      958.91     1303.81    273.56 o 
   4   8  15    12666.03    12697.70    372.55 o 
   6   8  15    10763.27    10384.99    284.63 o 
   8   8  15     3889.62     4000.80    305.85 o 
 -15   9  15     1349.62     1658.80    278.09 o 
 -13   9  15        9.39      110.75    237.25 o 
 -11   9  15     3353.02     3500.40    253.76 o 
  -9   9  15     4540.46     4654.08    268.78 o 
  -7   9  15     4424.41     4667.95    286.80 o 
  -5   9  15     2494.96     2862.40    247.82 o 
  -3   9  15      298.18      403.60    304.57 o 
  -1   9  15        1.67       96.34    247.55 o 
   1   9  15      743.72      772.68    272.52 o 
   3   9  15     2234.57     2392.63    253.89 o 
   5   9  15     5080.54     4830.34    287.87 o 
   7   9  15     5288.95     5409.70    306.27 o 
   9   9  15      908.07      649.61    345.77 o 
 -14  10  15     1185.01     1593.79    294.78 o 
 -12  10  15     1502.54     1548.00    250.93 o 
 -10  10  15       40.25      270.21    259.13 o 
  -8  10  15        0.37      149.41    299.33 o 
  -6  10  15     1917.81     2036.32    250.69 o 
  -4  10  15     2708.26     2946.30    286.85 o 
  -2  10  15      620.78      752.65    248.27 o 
   0  10  15     2211.92     2522.53    255.37 o 
   2  10  15      310.96      168.31    308.52 o 
   4  10  15      822.71      900.91    342.40 o 
   6  10  15      382.25      358.33    285.99 o 
   8  10  15     1176.38     1138.29    311.83 o 
 -13  11  15     1293.04     1398.81    277.47 o 
 -11  11  15      158.58      392.04    278.47 o 
  -9  11  15     1537.12     1479.00    293.65 o 
  -7  11  15     7291.86     7720.20    295.34 o 
  -5  11  15    10120.65    10053.80    312.48 o 
  -3  11  15      606.96      612.80    250.46 o 
  -1  11  15     1678.01     1851.06    252.59 o 
   1  11  15     1480.17     1640.18    272.86 o 
   3  11  15     5390.43     5607.44    286.64 o 
   5  11  15     3864.18     3910.45    292.95 o 
   7  11  15        9.51      -19.42    330.08 o 
 -12  12  15      115.00      137.23    304.60 o 
 -10  12  15     1355.62     1526.85    279.52 o 
  -8  12  15     2398.15     2376.21    264.84 o 
  -6  12  15     6093.06     5973.82    281.48 o 
  -4  12  15     4504.08     4706.26    280.24 o 
  -2  12  15      190.75      357.61    272.16 o 
   0  12  15       50.82      328.83    250.76 o 
   2  12  15      830.39      888.33    300.03 o 
   4  12  15     6234.66     6737.80    348.11 o 
 -11  13  15     1744.37     1904.57    306.24 o 
  -9  13  15     2557.93     2795.20    322.59 o 
  -7  13  15     4010.85     4082.32    293.49 o 
  -5  13  15     4835.44     4747.80    322.95 o 
  -3  13  15     2208.99     2441.95    280.14 o 
  -1  13  15      111.22      348.06    288.60 o 
   1  13  15      208.27      331.00    317.96 o 
   3  13  15     3194.47     3089.16    303.59 o 
  -8  14  15     3169.27     2871.32    289.45 o 
  -6  14  15     3351.58     3282.49    339.42 o 
  -4  14  15      712.06     1050.33    291.00 o 
  -2  14  15      389.01      423.75    305.21 o 
   0  14  15       30.64     -156.15    294.04 o 
 -18   0  16      316.32      -18.04    411.24 o 
 -16   0  16     2224.47     2080.30    398.93 o 
 -14   0  16      988.63     1291.99    375.82 o 
 -12   0  16     9309.41     8843.27    438.66 o 
 -10   0  16     1825.26     2208.78    392.14 o 
  -8   0  16     9581.70     9258.75    391.47 o 
  -6   0  16    12567.57    11879.15    439.06 o 
  -4   0  16     1744.98     2385.90    393.59 o 
  -2   0  16      231.59      318.97    321.84 o 
   0   0  16     5651.89     5510.17    361.13 o 
   2   0  16    17886.81    17051.92    385.75 o 
   4   0  16    20157.31    19342.08    392.09 o 
   6   0  16     7492.91     7794.16    347.28 o 
   8   0  16     2344.67     2130.20    346.39 o 
  10   0  16      936.94     1086.06    384.22 o 
 -19   1  16     1071.53     1033.11    278.79 o 
 -17   1  16     1686.70     1882.20    253.95 o 
 -15   1  16     1964.31     2021.20    236.10 o 
 -13   1  16      141.39      359.75    227.97 o 
 -11   1  16     8397.36     8206.50    371.99 o 
  -9   1  16    11195.39    10787.58    323.62 o 
  -7   1  16    25726.58    24308.94    589.57 o 
  -5   1  16    10108.65    10225.43    263.71 o 
  -3   1  16      319.43      422.25    257.91 o 
  -1   1  16     3755.77     3595.68    239.89 o 
   1   1  16    16721.51    16793.33    256.45 o 
   3   1  16     7010.44     6772.46    244.48 o 
   5   1  16    11498.65    11256.47    265.87 o 
   7   1  16     1787.68     1668.60    264.64 o 
   9   1  16      217.57      501.74    263.02 o 
  11   1  16       19.22      275.34    318.88 o 
 -18   2  16     1046.47     1037.82    273.09 o 
 -16   2  16     1762.72     1818.39    246.07 o 
 -14   2  16      652.28      648.12    236.50 o 
 -12   2  16      329.70      327.26    212.13 o 
 -10   2  16     1985.01     2246.51    237.73 o 
  -8   2  16    11631.49    11243.40    271.08 o 
  -6   2  16    14260.49    13963.26    357.28 o 
  -4   2  16     2070.76     2480.74    257.66 o 
  -2   2  16     2903.23     3112.18    248.24 o 
   0   2  16     5909.07     5646.31    271.67 o 
   2   2  16     2048.00     1987.43    241.27 o 
   4   2  16     1218.90     1436.52    227.24 o 
   6   2  16       26.61      125.20    232.29 o 
   8   2  16      332.73      462.47    261.06 o 
  10   2  16      384.51      456.56    280.29 o 
 -17   3  16      637.69      653.35    256.17 o 
 -15   3  16      147.03      346.63    233.42 o 
 -13   3  16       51.95      181.53    234.74 o 
 -11   3  16     4120.57     4239.27    254.33 o 
  -9   3  16     1374.20     1873.65    240.42 o 
  -7   3  16     1050.41     1254.66    234.01 o 
  -5   3  16      610.35      753.57    233.29 o 
  -3   3  16      255.56      558.45    287.35 o 
  -1   3  16      106.02      381.38    244.93 o 
   1   3  16     3071.02     2906.92    250.12 o 
   3   3  16      415.70      521.62    257.77 o 
   5   3  16     2898.82     2801.89    251.83 o 
   7   3  16     1244.99     1221.56    270.34 o 
   9   3  16      418.47      482.96    281.70 o 
  11   3  16       85.19      134.06    332.12 o 
 -18   4  16     2538.11     2487.09    251.42 o 
 -16   4  16     5837.05     6028.32    263.83 o 
 -14   4  16      460.40      614.77    223.21 o 
 -12   4  16     8956.71     9374.58    242.47 o 
 -10   4  16     4644.24     5028.91    230.46 o 
  -8   4  16    19188.94    17906.99    405.98 o 
  -6   4  16    28729.02    27771.46    658.84 o 
  -4   4  16      571.94      930.54    247.54 o 
  -2   4  16     4247.22     4143.19    278.11 o 
   0   4  16     7490.27     6887.90    272.23 o 
   2   4  16     8190.69     8384.10    246.53 o 
   4   4  16     8204.27     8088.82    246.29 o 
   6   4  16     5066.47     5342.22    274.09 o 
   8   4  16      212.43      332.75    272.46 o 
  10   4  16        0.79      159.84    312.58 o 
 -17   5  16     1698.63     1468.24    260.28 o 
 -15   5  16     1043.15     1133.64    238.91 o 
 -13   5  16      700.66     1081.90    237.80 o 
 -11   5  16     5841.77     5695.82    238.79 o 
  -9   5  16     7446.52     7579.31    243.75 o 
  -7   5  16    21420.84    22067.93    546.49 o 
  -5   5  16    14556.45    15651.31    276.43 o 
  -3   5  16      480.74      582.24    264.92 o 
  -1   5  16     1713.54     1682.66    247.57 o 
   1   5  16    12952.05    13070.43    287.44 o 
   3   5  16     8885.75     9114.61    279.91 o 
   5   5  16    17555.93    16898.15    318.54 o 
   7   5  16     3264.35     3243.81    307.84 o 
   9   5  16      121.93      439.29    326.56 o 
 -16   6  16      405.53      549.42    255.85 o 
 -14   6  16      287.17      303.76    247.06 o 
 -12   6  16     1315.72     1732.80    243.64 o 
 -10   6  16     2822.37     3153.76    234.58 o 
  -8   6  16     6543.69     6858.44    255.08 o 
  -6   6  16    12704.82    13263.23    363.38 o 
  -4   6  16     5149.07     5608.33    302.91 o 
  -2   6  16      247.37      496.18    248.86 o 
   0   6  16     4260.10     4563.89    240.70 o 
   2   6  16     8663.01     8207.38    275.78 o 
   4   6  16    10859.27     9797.04    299.65 o 
   6   6  16     4004.39     4133.47    269.29 o 
   8   6  16      327.33      404.70    290.15 o 
  10   6  16       56.36      292.91    334.99 o 
 -17   7  16      219.97      456.53    265.64 o 
 -15   7  16     1092.95     1167.24    259.32 o 
 -13   7  16        6.29       69.01    239.14 o 
 -11   7  16      217.52      234.90    228.40 o 
  -9   7  16     6929.33     7128.53    261.59 o 
  -7   7  16     8891.15     8830.20    350.55 o 
  -5   7  16     3741.98     4135.40    284.01 o 
  -3   7  16      511.71      713.44    236.78 o 
  -1   7  16     2428.00     2507.59    260.64 o 
   1   7  16     4113.08     4479.89    313.04 o 
   3   7  16     3522.36     3200.32    267.19 o 
   5   7  16        0.57       31.94    250.56 o 
   7   7  16      888.96      893.37    279.41 o 
   9   7  16       60.92      -52.58    333.66 o 
 -16   8  16       45.57      216.37    263.17 o 
 -14   8  16      700.34      655.79    249.64 o 
 -12   8  16     3308.99     3547.08    241.95 o 
 -10   8  16       48.30      148.06    254.03 o 
  -8   8  16      775.37     1135.63    245.51 o 
  -6   8  16       54.33      222.12    258.65 o 
  -4   8  16       76.56      212.76    264.23 o 
  -2   8  16      815.65     1181.24    243.22 o 
   0   8  16     1781.19     1688.99    297.91 o 
   2   8  16      186.82      248.57    265.35 o 
   4   8  16     2794.25     2625.20    328.42 o 
   6   8  16     4722.75     4228.99    274.68 o 
   8   8  16     1831.11     1685.18    306.93 o 
 -15   9  16      885.83      839.85    275.92 o 
 -13   9  16     1343.00     1239.93    254.53 o 
 -11   9  16     7422.79     6914.67    285.33 o 
  -9   9  16     6493.14     6388.40    266.61 o 
  -7   9  16     7005.32     6963.36    308.25 o 
  -5   9  16     4655.63     5215.31    257.81 o 
  -3   9  16       22.57      220.80    250.62 o 
  -1   9  16      305.13      539.68    283.34 o 
   1   9  16     4901.70     4912.03    301.26 o 
   3   9  16     3580.56     3756.11    292.06 o 
   5   9  16     5969.52     5469.05    281.01 o 
   7   9  16     2176.48     1992.48    323.29 o 
 -14  10  16       24.80      193.31    293.01 o 
 -12  10  16     3972.14     4380.31    276.13 o 
 -10  10  16     7888.77     8292.75    294.63 o 
  -8  10  16     9776.70    10145.60    317.11 o 
  -6  10  16    13776.23    13286.15    429.73 o 
  -4  10  16     1999.53     2118.82    253.08 o 
  -2  10  16      366.06      658.40    282.38 o 
   0  10  16     3954.31     4048.25    276.94 o 
   2  10  16     4374.73     4592.15    306.96 o 
   4  10  16     5291.46     5024.87    312.91 o 
   6  10  16     2720.52     2624.84    299.51 o 
 -13  11  16      737.61      515.82    282.65 o 
 -11  11  16      499.79      616.78    272.91 o 
  -9  11  16     3879.03     3886.83    287.46 o 
  -7  11  16     6555.30     7032.85    300.04 o 
  -5  11  16     7198.48     8061.27    265.10 o 
  -3  11  16     1068.11     1492.29    284.41 o 
  -1  11  16       73.80      221.69    273.78 o 
   1  11  16     3021.27     3232.52    294.69 o 
   3  11  16     6591.36     6645.91    312.18 o 
   5  11  16     5594.27     4871.94    326.36 o 
 -12  12  16      394.01      427.57    302.38 o 
 -10  12  16      119.54      -21.11    277.67 o 
  -8  12  16     1805.18     1966.43    304.59 o 
  -6  12  16     1340.68     1579.67    276.92 o 
  -4  12  16     2978.72     3097.28    306.92 o 
  -2  12  16       35.99      256.61    277.17 o 
   0  12  16     1414.77     1522.10    278.90 o 
   2  12  16     2339.22     2524.27    294.36 o 
   4  12  16     1647.22     1925.60    443.53 o 
  -9  13  16      238.29      200.57    308.94 o 
  -7  13  16       97.23      153.33    287.76 o 
  -5  13  16       14.06      139.57    302.10 o 
  -3  13  16      550.77      957.87    275.80 o 
  -1  13  16     1825.07     2026.85    299.14 o 
   1  13  16      924.44     1060.11    355.20 o 
  -6  14  16     2375.70     2162.61    308.20 o 
  -4  14  16     1574.53     1768.86    328.69 o 
  -2  14  16      580.76      403.70    307.86 o 
 -17   1  17       91.17      106.93    256.54 o 
 -15   1  17     1752.30     1966.47    239.09 o 
 -13   1  17     3014.99     3346.43    254.80 o 
 -11   1  17     2944.00     3152.23    226.92 o 
  -9   1  17     2488.94     2375.60    249.85 o 
  -7   1  17     6023.46     6055.38    271.23 o 
  -5   1  17     9205.30     9045.90    262.41 o 
  -3   1  17     1667.80     1860.89    239.53 o 
  -1   1  17      249.18      448.89    230.50 o 
   1   1  17      473.52      401.70    254.21 o 
   3   1  17     9687.07     9157.85    253.03 o 
   5   1  17     8326.54     8205.17    269.04 o 
   7   1  17      550.75      512.20    251.85 o 
   9   1  17      131.37       83.06    270.98 o 
 -18   2  17     1974.18     2120.32    295.71 o 
 -16   2  17      138.96      213.62    253.91 o 
 -14   2  17     6555.62     6694.85    292.10 o 
 -12   2  17     8829.64     8450.38    263.47 o 
 -10   2  17    22999.84    23319.34    852.98 o 
  -8   2  17     3955.74     4304.95    231.14 o 
  -6   2  17     7284.66     6571.67    278.47 o 
  -4   2  17     3370.00     3388.39    245.70 o 
  -2   2  17      231.91      305.66    247.53 o 
   0   2  17     2497.08     2786.47    236.47 o 
   2   2  17     2854.52     2679.81    261.74 o 
   4   2  17    13852.25    13256.95    268.13 o 
   6   2  17     4726.67     4548.07    252.25 o 
   8   2  17        1.49       45.11    281.62 o 
  10   2  17      765.57      782.70    288.52 o 
 -17   3  17     2342.08     2516.20    270.70 o 
 -15   3  17      713.28      644.42    233.65 o 
 -13   3  17    14115.01    13918.15    348.94 o 
 -11   3  17    29360.08    29713.77    796.18 o 
  -9   3  17     7499.20     7330.69    236.10 o 
  -7   3  17     2664.54     2766.17    227.57 o 
  -5   3  17     4269.20     4533.85    242.24 o 
  -3   3  17       17.35       40.28    224.53 o 
  -1   3  17     3977.54     4132.50    254.25 o 
   1   3  17      637.29      790.45    224.19 o 
   3   3  17    11206.25    11018.10    260.93 o 
   5   3  17     6962.33     7151.14    287.14 o 
   7   3  17     1746.71     1587.23    259.57 o 
   9   3  17      141.96       33.69    278.56 o 
 -18   4  17      591.02      527.27    272.99 o 
 -16   4  17       69.68      302.43    244.44 o 
 -14   4  17     3102.96     3304.27    240.47 o 
 -12   4  17     5412.26     5613.50    241.84 o 
 -10   4  17     1544.53     1626.80    218.63 o 
  -8   4  17       23.69      141.88    222.24 o 
  -6   4  17        3.94      137.58    223.03 o 
  -4   4  17     1932.13     1665.14    238.34 o 
  -2   4  17      216.18      392.98    253.48 o 
   0   4  17      116.98       78.34    273.65 o 
   2   4  17     2340.61     2083.66    261.88 o 
   4   4  17     7220.54     7264.41    259.47 o 
   6   4  17     7421.07     7578.42    270.23 o 
   8   4  17     1792.19     1744.76    286.10 o 
  10   4  17       68.51       20.73    361.58 o 
 -17   5  17      571.96      578.70    266.32 o 
 -15   5  17     1248.09     1279.34    250.61 o 
 -13   5  17        3.57       72.12    224.31 o 
 -11   5  17      992.50      931.72    243.11 o 
  -9   5  17     1675.23     1635.37    246.65 o 
  -7   5  17     1166.07     1434.72    224.54 o 
  -5   5  17      792.02      745.89    227.52 o 
  -3   5  17     1082.44      946.73    235.16 o 
  -1   5  17     2553.02     2905.93    274.33 o 
   1   5  17      184.51      388.73    247.15 o 
   3   5  17      346.15      498.01    257.09 o 
   5   5  17     2278.12     2019.22    252.76 o 
   7   5  17     2143.66     2018.85    277.83 o 
   9   5  17       15.29      183.13    315.07 o 
 -16   6  17       37.06      136.70    255.76 o 
 -14   6  17      539.96      710.64    240.12 o 
 -12   6  17     1236.88     1181.44    231.85 o 
 -10   6  17     7886.88     8358.43    251.87 o 
  -8   6  17      880.89      944.02    236.10 o 
  -6   6  17     6089.13     6194.47    259.58 o 
  -4   6  17     3122.74     2782.27    251.07 o 
  -2   6  17       28.99       25.26    239.60 o 
   0   6  17     1601.62     1605.02    259.66 o 
   2   6  17      490.49      637.02    258.89 o 
   4   6  17     2836.54     2925.85    273.60 o 
   6   6  17     1043.32     1122.16    294.45 o 
   8   6  17       41.78       45.13    351.50 o 
 -15   7  17      853.18     1083.56    270.98 o 
 -13   7  17     2213.24     2713.44    254.29 o 
 -11   7  17     9007.34     8904.08    269.46 o 
  -9   7  17     2319.08     2361.40    240.77 o 
  -7   7  17     5347.78     5652.21    253.47 o 
  -5   7  17     7194.18     7279.02    278.74 o 
  -3   7  17      469.20      733.43    245.83 o 
  -1   7  17      835.44      899.43    256.92 o 
   1   7  17      476.55      763.23    301.56 o 
   3   7  17    12643.83    11930.62    322.59 o 
   5   7  17    12454.87    11695.70    331.99 o 
   7   7  17      742.66      695.23    327.63 o 
 -16   8  17      193.43       23.98    273.59 o 
 -14   8  17     2454.27     2697.79    261.95 o 
 -12   8  17     9427.00     9718.39    270.12 o 
 -10   8  17     8871.23     9100.62    277.02 o 
  -8   8  17     4164.68     4387.04    270.93 o 
  -6   8  17     1889.66     2242.45    266.36 o 
  -4   8  17        6.91      176.19    262.70 o 
  -2   8  17     2701.95     2809.85    263.57 o 
   0   8  17     2052.88     2299.98    306.47 o 
   2   8  17     6415.29     5999.49    290.13 o 
   4   8  17     8624.08     8192.44    355.30 o 
   6   8  17     4111.92     3876.83    304.76 o 
   8   8  17      150.09      248.06    323.33 o 
 -15   9  17      575.81      772.76    284.98 o 
 -13   9  17     3443.59     3360.93    269.86 o 
 -11   9  17     8005.59     8254.39    299.84 o 
  -9   9  17     1258.73     1416.39    251.84 o 
  -7   9  17      196.80      177.29    254.15 o 
  -5   9  17      481.13      516.57    256.61 o 
  -3   9  17       34.16      183.23    251.04 o 
  -1   9  17      707.67     1014.36    291.56 o 
   1   9  17      690.98      922.08    298.06 o 
   3   9  17     2296.97     2171.45    270.08 o 
   5   9  17     4011.76     4125.64    284.40 o 
   7   9  17     2947.54     2588.75    321.03 o 
 -14  10  17      867.18     1148.51    288.02 o 
 -12  10  17      334.46      141.94    270.91 o 
 -10  10  17     2196.00     2227.28    259.59 o 
  -8  10  17     1774.00     1962.85    283.69 o 
  -6  10  17     2063.42     2136.52    270.25 o 
  -4  10  17        5.04       39.41    243.75 o 
  -2  10  17     2468.58     2880.73    276.34 o 
   0  10  17     2667.90     2849.98    304.02 o 
   2  10  17        0.35       13.66    285.13 o 
   4  10  17      318.46      339.34    351.52 o 
   6  10  17     1698.56     1761.99    315.94 o 
 -11  11  17     5383.38     5181.68    284.18 o 
  -9  11  17     3352.84     3504.21    287.06 o 
  -7  11  17     3786.50     3870.45    297.48 o 
  -5  11  17     2127.54     2574.07    263.12 o 
  -3  11  17     2285.91     2609.37    289.72 o 
  -1  11  17     5200.47     5307.46    286.20 o 
   1  11  17     1486.15     1409.13    306.60 o 
   3  11  17     1316.54     1546.56    326.06 o 
 -10  12  17     2742.05     2502.81    308.15 o 
  -8  12  17     1145.67     1344.77    307.27 o 
  -6  12  17     1963.90     1829.90    286.72 o 
  -4  12  17      267.27      354.92    269.34 o 
  -2  12  17      990.97      850.21    310.36 o 
   0  12  17     1035.59      934.44    293.07 o 
   2  12  17     3305.64     3394.67    318.48 o 
  -7  13  17     1886.05     1873.06    290.83 o 
  -5  13  17     1099.44     1415.85    304.71 o 
  -3  13  17      215.74      469.98    299.32 o 
  -1  13  17      497.17      616.61    299.37 o 
 -18   0  18       20.18      348.11    380.38 o 
 -16   0  18     2361.29     2993.66    357.83 o 
 -14   0  18      492.52      679.25    336.81 o 
 -12   0  18     7870.70     8175.64    324.98 o 
 -10   0  18     4862.41     4932.62    346.36 o 
  -8   0  18     3206.12     3578.77    316.20 o 
  -6   0  18     8801.92     8804.25    621.87 o 
  -4   0  18     1016.24     1000.75    323.68 o 
  -2   0  18    15482.91    14792.78    561.86 o 
   0   0  18    19233.03    19425.57    709.20 o 
   2   0  18    12775.39    12497.33    376.73 o 
   4   0  18     6369.75     6016.85    348.38 o 
   6   0  18     2621.87     2350.60    347.54 o 
   8   0  18      539.69      358.99    382.04 o 
 -17   1  18     1431.28     1781.76    277.36 o 
 -15   1  18       50.07      367.14    268.24 o 
 -13   1  18     4418.31     4375.31    260.80 o 
 -11   1  18    11879.40    11806.75    452.53 o 
  -9   1  18    11818.46    11129.67    295.95 o 
  -7   1  18     4017.83     3752.77    219.28 o 
  -5   1  18      268.59      630.83    241.01 o 
  -3   1  18     7964.32     7506.82    258.41 o 
  -1   1  18    10246.63    10421.72    278.64 o 
   1   1  18    11269.85    10381.52    268.02 o 
   3   1  18     1556.20     1610.27    243.77 o 
   5   1  18     1002.61     1087.02    256.99 o 
   7   1  18        0.50      -38.35    260.84 o 
   9   1  18      575.14      339.68    309.29 o 
 -18   2  18      673.42      493.63    277.06 o 
 -16   2  18      225.67      308.99    267.52 o 
 -14   2  18      444.55      399.92    256.74 o 
 -12   2  18     4054.82     4226.87    242.75 o 
 -10   2  18    10994.94    10860.05    299.11 o 
  -8   2  18     3254.42     2925.08    249.00 o 
  -6   2  18       62.86      261.28    226.82 o 
  -4   2  18     4996.03     5263.95    243.45 o 
  -2   2  18     3422.20     3553.55    267.53 o 
   0   2  18     1524.68     1744.32    223.10 o 
   2   2  18       18.63      168.65    227.70 o 
   4   2  18      296.95      430.48    238.34 o 
   6   2  18      826.86      858.24    250.69 o 
   8   2  18      196.28      108.82    270.42 o 
 -17   3  18      291.54      422.43    276.32 o 
 -15   3  18       24.07      -48.97    237.49 o 
 -13   3  18      596.35      696.43    229.50 o 
 -11   3  18     1621.96     2040.00    241.41 o 
  -9   3  18       62.44      233.26    229.32 o 
  -7   3  18      245.20      603.18    235.98 o 
  -5   3  18       14.29      161.38    232.91 o 
  -3   3  18      122.88      206.36    239.70 o 
  -1   3  18      445.48      512.79    243.68 o 
   1   3  18     1496.91     1745.16    238.14 o 
   3   3  18      259.20       86.79    250.29 o 
   5   3  18     1007.83      966.43    249.82 o 
   7   3  18      307.44      359.66    264.55 o 
   9   3  18      167.39      249.75    288.68 o 
 -16   4  18      891.26     1091.15    245.34 o 
 -14   4  18     2355.24     2690.65    240.45 o 
 -12   4  18    18134.59    17699.17    504.33 o 
 -10   4  18    13197.81    12952.53    339.41 o 
  -8   4  18     3265.90     3805.35    226.91 o 
  -6   4  18      101.95      235.97    219.04 o 
  -4   4  18     6169.86     5848.47    257.72 o 
  -2   4  18     9464.68     9339.05    245.50 o 
   0   4  18     4428.82     4299.72    267.18 o 
   2   4  18     2869.54     2977.41    298.78 o 
   4   4  18     1135.54     1102.88    281.26 o 
   6   4  18       43.28      144.48    276.46 o 
   8   4  18      608.60      570.50    308.12 o 
 -17   5  18      336.63      563.91    271.76 o 
 -15   5  18        9.70       -2.18    248.73 o 
 -13   5  18     6481.51     6530.99    252.92 o 
 -11   5  18    10942.24    11361.95    252.51 o 
  -9   5  18    12181.59    11741.85    351.13 o 
  -7   5  18     3950.68     4094.49    265.53 o 
  -5   5  18        8.44      -39.35    240.18 o 
  -3   5  18     7954.58     7805.17    275.17 o 
  -1   5  18     9387.09     9561.00    294.68 o 
   1   5  18    11986.56    11064.96    332.69 o 
   3   5  18     3543.29     3624.13    279.40 o 
   5   5  18     1836.58     2002.45    266.33 o 
   7   5  18        5.86      159.31    283.25 o 
 -16   6  18      375.71      459.23    265.81 o 
 -14   6  18      297.98      486.72    268.69 o 
 -12   6  18     2663.50     2806.53    243.22 o 
 -10   6  18     8017.26     8095.58    262.87 o 
  -8   6  18     6066.34     6892.33    250.08 o 
  -6   6  18     5284.29     5589.28    255.53 o 
  -4   6  18      125.84      529.21    239.93 o 
  -2   6  18     7328.48     7687.56    290.85 o 
   0   6  18    13754.32    14172.16    423.70 o 
   2   6  18     4750.46     4649.67    263.19 o 
   4   6  18     3030.55     3098.17    276.24 o 
   6   6  18      228.62      163.51    290.10 o 
   8   6  18      194.83       10.64    313.70 o 
 -15   7  18      611.31      790.76    274.75 o 
 -13   7  18     1352.01     1444.44    241.20 o 
 -11   7  18     2723.75     2689.96    249.75 o 
  -9   7  18     8845.80     8868.90    267.84 o 
  -7   7  18     2732.76     2854.11    267.42 o 
  -5   7  18      366.95      489.01    236.23 o 
  -3   7  18     3531.70     3612.89    285.33 o 
  -1   7  18     6171.60     6839.53    287.45 o 
   1   7  18     1352.94     1255.08    278.26 o 
   3   7  18       16.84       39.74    295.93 o 
   5   7  18      639.88      629.66    303.74 o 
   7   7  18      415.44      622.70    334.68 o 
 -14   8  18      237.55      383.88    270.94 o 
 -12   8  18      435.41      555.48    259.82 o 
 -10   8  18      842.83      805.40    267.57 o 
  -8   8  18      577.70      547.57    254.09 o 
  -6   8  18     1136.60     1551.03    252.08 o 
  -4   8  18      628.72      668.34    299.79 o 
  -2   8  18      274.91      426.48    261.53 o 
   0   8  18        0.59       46.27    272.97 o 
   2   8  18     1349.45     1390.44    307.24 o 
   4   8  18     3362.96     2899.61    314.57 o 
   6   8  18     2625.82     2965.31    334.61 o 
 -13   9  18     6634.05     7206.15    305.76 o 
 -11   9  18     6189.69     6575.85    290.45 o 
  -9   9  18     3055.34     3368.67    279.37 o 
  -7   9  18     1419.40     1665.02    253.70 o 
  -5   9  18       75.64      612.74    291.64 o 
  -3   9  18     1440.94     1534.14    256.17 o 
  -1   9  18     2775.66     3268.30    284.06 o 
   1   9  18     4423.55     4437.27    399.20 o 
   3   9  18     1608.59     1307.90    350.34 o 
   5   9  18     1992.30     1936.99    311.08 o 
 -12  10  18    11318.67    10617.26    347.97 o 
 -10  10  18    13488.20    13476.87    381.25 o 
  -8  10  18     3489.51     3703.59    281.91 o 
  -6  10  18      563.53      535.13    312.38 o 
  -4  10  18     1745.18     1679.58    269.62 o 
  -2  10  18     5902.01     6473.79    291.90 o 
   0  10  18     8814.42     9529.71    437.90 o 
   2  10  18     1739.73     1692.00    307.73 o 
   4  10  18     1666.21     1790.26    381.18 o 
 -11  11  18     3167.97     2734.64    287.34 o 
  -9  11  18     6987.85     6839.84    293.04 o 
  -7  11  18     2895.40     3085.43    308.86 o 
  -5  11  18      319.05      531.72    260.66 o 
  -3  11  18     1762.97     1606.87    277.83 o 
  -1  11  18     4984.39     5063.61    323.39 o 
   1  11  18     3740.54     3956.43    326.45 o 
   3  11  18     2178.45     2344.68    321.41 o 
  -8  12  18     3245.02     3227.69    310.90 o 
  -6  12  18      171.04      389.52    286.01 o 
  -4  12  18       80.94      -49.16    281.63 o 
  -2  12  18     1665.30     1576.22    317.31 o 
   0  12  18     2623.16     2783.18    323.15 o 
  -5  13  18      681.42      905.33    313.79 o 
  -3  13  18      760.61      245.58    317.67 o 
 -17   1  19      513.38      515.93    296.66 o 
 -15   1  19      197.11      103.94    254.78 o 
 -13   1  19     1588.68     1465.73    280.69 o 
 -11   1  19     3475.39     3522.53    288.18 o 
  -9   1  19     1213.91     1317.87    242.54 o 
  -7   1  19       57.09      231.28    228.66 o 
  -5   1  19     1937.21     1892.01    248.29 o 
  -3   1  19      171.04      255.56    230.67 o 
  -1   1  19     2748.60     2620.34    244.20 o 
   1   1  19     4005.30     4149.18    235.09 o 
   3   1  19     5177.56     4854.81    251.11 o 
   5   1  19     1482.12     1458.73    258.13 o 
   7   1  19      175.28      233.22    279.57 o 
 -16   2  19     3320.90     3074.99    285.26 o 
 -14   2  19     9312.07     9025.92    274.04 o 
 -12   2  19    11523.96    12089.67    321.24 o 
 -10   2  19     9405.68     8961.12    274.55 o 
  -8   2  19        8.88       -4.58    252.75 o 
  -6   2  19      184.87      390.81    223.45 o 
  -4   2  19     3240.38     3519.25    222.48 o 
  -2   2  19    11376.40    11564.96    272.12 o 
   0   2  19     7243.07     6504.34    241.81 o 
   2   2  19     9102.60     9142.99    249.25 o 
   4   2  19     4720.40     4613.39    253.78 o 
   6   2  19      491.58      413.54    276.48 o 
   8   2  19      651.01      738.65    285.15 o 
 -17   3  19      860.05      892.85    262.25 o 
 -15   3  19     8624.11     8757.68    246.44 o 
 -13   3  19    15960.62    16068.59    478.66 o 
 -11   3  19    16026.59    15625.64    313.50 o 
  -9   3  19     1639.67     1963.52    237.86 o 
  -7   3  19      309.43      315.95    242.86 o 
  -5   3  19      946.11     1324.12    223.03 o 
  -3   3  19    12254.55    11576.34    358.02 o 
  -1   3  19     9874.01     9494.12    266.07 o 
   1   3  19     3536.90     3524.61    247.34 o 
   3   3  19     5244.46     4984.35    250.08 o 
   5   3  19     4487.83     3740.85    261.58 o 
   7   3  19       35.57      148.40    271.18 o 
 -16   4  19     1702.72     1668.97    279.74 o 
 -14   4  19     3367.67     3566.26    254.79 o 
 -12   4  19     4228.62     4556.18    240.37 o 
 -10   4  19      581.59      785.03    225.57 o 
  -8   4  19       42.85      206.92    229.12 o 
  -6   4  19      361.71      653.04    233.99 o 
  -4   4  19        2.51        5.08    262.41 o 
  -2   4  19     1936.57     2160.44    231.98 o 
   0   4  19     1505.10     1509.73    251.99 o 
   2   4  19     5841.08     5925.57    278.15 o 
   4   4  19     3805.21     3643.02    273.58 o 
   6   4  19      888.26      836.70    267.05 o 
   8   4  19      458.57      587.00    311.78 o 
 -15   5  19      356.39      543.42    250.86 o 
 -13   5  19      607.14      502.22    243.97 o 
 -11   5  19      276.56      579.44    236.84 o 
  -9   5  19      730.45      826.11    238.59 o 
  -7   5  19      313.08      488.31    243.57 o 
  -5   5  19      838.54      879.03    247.54 o 
  -3   5  19     4632.69     4496.54    261.45 o 
  -1   5  19      816.49      933.25    247.88 o 
   1   5  19     1441.61     1268.48    276.39 o 
   3   5  19      945.88      762.91    282.93 o 
   5   5  19      327.06      412.22    299.53 o 
   7   5  19        8.57      -34.72    325.73 o 
 -16   6  19        1.02      158.21    281.24 o 
 -14   6  19     1176.70     1511.20    252.19 o 
 -12   6  19     2612.05     3139.51    252.62 o 
 -10   6  19     5081.70     4890.55    252.29 o 
  -8   6  19     1397.12     1583.23    253.00 o 
  -6   6  19      353.40      608.78    238.70 o 
  -4   6  19      647.55      977.66    264.02 o 
  -2   6  19     7369.76     7403.76    287.79 o 
   0   6  19     3281.59     3352.01    302.73 o 
   2   6  19     1833.70     1756.43    256.12 o 
   4   6  19      724.24      872.36    262.87 o 
   6   6  19       23.12       97.47    288.79 o 
 -15   7  19     1441.66     1601.93    268.81 o 
 -13   7  19     4573.27     4380.93    275.23 o 
 -11   7  19    10535.08    10621.40    312.16 o 
  -9   7  19     2841.55     3402.89    272.45 o 
  -7   7  19      329.21      359.79    255.30 o 
  -5   7  19      793.73     1013.55    258.39 o 
  -3   7  19     4442.18     4636.51    295.88 o 
  -1   7  19    10200.72    10156.44    346.99 o 
   1   7  19     7615.95     7070.72    274.96 o 
   3   7  19     5962.08     6202.59    295.88 o 
   5   7  19     1689.41     1622.27    286.53 o 
 -14   8  19     7262.28     7344.27    274.82 o 
 -12   8  19    13230.82    12798.13    292.97 o 
 -10   8  19     4215.11     4277.58    274.11 o 
  -8   8  19      173.00      616.62    287.37 o 
  -6   8  19      458.09      834.47    263.92 o 
  -4   8  19     1741.08     1720.08    306.97 o 
  -2   8  19     7135.19     7277.57    319.77 o 
   0   8  19     2777.14     3001.93    336.77 o 
   2   8  19     7533.04     7143.26    323.89 o 
   4   8  19     2638.81     2966.39    304.51 o 
 -13   9  19     3074.04     2669.45    295.86 o 
 -11   9  19     3203.01     3429.36    294.60 o 
  -9   9  19       18.90      -29.11    264.20 o 
  -7   9  19      111.02        6.01    273.80 o 
  -5   9  19      471.76      369.59    291.80 o 
  -3   9  19      238.03      531.85    275.85 o 
  -1   9  19      140.86      194.89    275.01 o 
   1   9  19     1956.71     1975.85    314.28 o 
   3   9  19     2327.39     2554.64    415.34 o 
 -12  10  19       79.44      138.29    291.91 o 
 -10  10  19     1480.31     1564.15    276.44 o 
  -8  10  19      137.35      322.99    275.45 o 
  -6  10  19      228.16      293.93    291.32 o 
  -4  10  19      970.74     1174.03    292.66 o 
  -2  10  19     1214.04     1420.77    296.29 o 
   0  10  19        3.72       99.56    319.53 o 
   2  10  19      971.42      839.56    330.35 o 
  -9  11  19     1609.17     1390.09    292.74 o 
  -7  11  19        2.71       14.26    284.34 o 
  -5  11  19      350.24      398.44    270.70 o 
  -3  11  19     3767.75     3535.10    297.76 o 
  -1  11  19     2744.33     2963.15    295.63 o 
   1  11  19      130.61      531.96    330.06 o 
  -6  12  19      412.85      487.59    343.33 o 
  -4  12  19      454.58      473.26    279.98 o 
  -2  12  19     7067.21     6320.80    732.03 o 
 -16   0  20        4.44     -121.82    354.56 o 
 -14   0  20     4182.58     4560.24    359.33 o 
 -12   0  20    14639.44    14596.98    502.30 o 
 -10   0  20    18168.97    17721.52    791.22 o 
  -8   0  20     5107.21     5574.99    408.20 o 
  -6   0  20      187.59      431.15    307.81 o 
  -4   0  20    15670.47    15001.44    503.23 o 
  -2   0  20    32189.57    30133.79    794.86 o 
   0   0  20    16972.96    16195.08    493.34 o 
   2   0  20     3786.88     3764.63    340.21 o 
   4   0  20       42.82      117.35    382.58 o 
   6   0  20     1057.53      860.72    416.23 o 
 -17   1  20      101.88      141.48    276.03 o 
 -15   1  20     1595.88     1360.80    280.73 o 
 -13   1  20     9072.33     8902.24    262.70 o 
 -11   1  20    13179.71    12939.72    343.41 o 
  -9   1  20     5407.93     5363.42    237.23 o 
  -7   1  20      558.12      799.63    240.42 o 
  -5   1  20     4737.38     4909.35    276.23 o 
  -3   1  20    13036.89    13109.66    375.38 o 
  -1   1  20    10514.14     9736.43    275.48 o 
   1   1  20     3025.79     3138.50    246.67 o 
   3   1  20        5.17       -0.18    259.98 o 
   5   1  20      772.22      845.33    271.14 o 
   7   1  20      683.80      603.21    276.77 o 
 -16   2  20      173.27      210.63    266.67 o 
 -14   2  20     2217.84     2320.18    262.83 o 
 -12   2  20     3898.18     4041.94    277.20 o 
 -10   2  20     1800.85     1738.53    247.48 o 
  -8   2  20       36.73       12.06    226.19 o 
  -6   2  20      747.72      871.25    231.68 o 
  -4   2  20     1328.00     1228.16    286.56 o 
  -2   2  20     1192.17     1328.59    263.97 o 
   0   2  20      328.07      425.24    238.59 o 
   2   2  20      757.69      921.56    241.64 o 
   4   2  20      579.35      654.10    256.37 o 
   6   2  20       76.63      -10.71    287.07 o 
 -15   3  20      915.73     1013.38    247.63 o 
 -13   3  20      825.89      677.38    242.12 o 
 -11   3  20      754.86      727.04    224.52 o 
  -9   3  20       30.56     -104.00    226.16 o 
  -7   3  20       23.32       99.60    249.24 o 
  -5   3  20      337.75      270.66    246.27 o 
  -3   3  20     1043.76     1138.59    286.44 o 
  -1   3  20      558.44      680.86    266.51 o 
   1   3  20      891.43      867.01    263.49 o 
   3   3  20       94.00      220.46    255.76 o 
   5   3  20       11.26      115.05    273.93 o 
   7   3  20       82.29      107.77    275.73 o 
 -16   4  20      929.33     1098.47    263.44 o 
 -14   4  20     7920.30     8107.99    258.59 o 
 -12   4  20    12130.58    12104.33    279.29 o 
 -10   4  20     5168.54     5323.03    255.26 o 
  -8   4  20        2.43      -16.35    245.69 o 
  -6   4  20      324.01      537.06    255.75 o 
  -4   4  20     4449.43     4404.34    261.43 o 
  -2   4  20     9705.88     9584.13    354.89 o 
   0   4  20     4512.49     4406.20    259.62 o 
   2   4  20      476.43      687.05    280.24 o 
   4   4  20       48.51      149.31    245.83 o 
   6   4  20       19.24      140.82    277.71 o 
 -15   5  20     1077.06     1195.78    264.04 o 
 -13   5  20    10022.47    10493.22    310.22 o 
 -11   5  20    14187.79    13980.68    320.94 o 
  -9   5  20     6848.46     7472.67    270.04 o 
  -7   5  20      620.91      898.61    244.31 o 
  -5   5  20     2639.30     2733.47    247.15 o 
  -3   5  20    12234.18    12290.15    300.28 o 
  -1   5  20    15022.71    14624.67    368.89 o 
   1   5  20     7259.82     7144.90    272.05 o 
   3   5  20      531.34      601.75    263.41 o 
   5   5  20      459.24      568.04    265.15 o 
 -14   6  20     1890.92     1838.29    278.55 o 
 -12   6  20     7168.26     7354.56    285.22 o 
 -10   6  20    14836.49    16060.87    316.03 o 
  -8   6  20     3492.57     3664.20    247.66 o 
  -6   6  20      123.71      362.57    265.34 o 
  -4   6  20     9445.19     9112.26    325.52 o 
  -2   6  20    11930.31    11585.98    306.35 o 
   0   6  20    10141.68     9889.95    328.47 o 
   2   6  20      294.76      428.47    308.47 o 
   4   6  20      103.11      249.48    313.65 o 
   6   6  20     1381.58     1292.23    326.30 o 
 -13   7  20     3535.74     3834.79    273.69 o 
 -11   7  20     3708.21     3794.93    272.93 o 
  -9   7  20     2206.57     2342.75    262.90 o 
  -7   7  20       64.39      118.99    265.11 o 
  -5   7  20     3491.45     3865.84    281.02 o 
  -3   7  20     4238.89     4520.88    278.39 o 
  -1   7  20     1280.72     1232.64    293.30 o 
   1   7  20      984.95      900.95    314.04 o 
   3   7  20     1264.80     1230.58    307.02 o 
   5   7  20      882.52      850.42    309.17 o 
 -12   8  20       49.47      355.78    293.39 o 
 -10   8  20       67.21      -62.92    302.19 o 
  -8   8  20       71.05      257.43    275.59 o 
  -6   8  20      858.98      813.84    270.93 o 
  -4   8  20      296.61      632.25    277.98 o 
  -2   8  20      560.81      683.93    297.50 o 
   0   8  20     1670.65     1567.33    340.07 o 
   2   8  20     3113.76     2833.43    296.82 o 
   4   8  20      769.64      744.45    311.68 o 
 -11   9  20     3220.00     3077.57    289.93 o 
  -9   9  20      878.22      727.47    290.85 o 
  -7   9  20       87.72      277.33    278.69 o 
  -5   9  20     1174.98     1445.59    293.82 o 
  -3   9  20     4645.67     5028.30    309.43 o 
  -1   9  20     2853.73     3524.08    293.00 o 
   1   9  20     1217.52     1193.15    293.09 o 
   3   9  20      174.19      557.23    371.22 o 
 -10  10  20     6198.64     6714.77    355.49 o 
  -8  10  20       59.44      245.95    284.91 o 
  -6  10  20      860.18     1172.26    292.60 o 
  -4  10  20     5550.79     5690.40    319.28 o 
  -2  10  20     5611.37     5759.78    308.46 o 
   0  10  20     4164.95     4131.67    382.75 o 
  -7  11  20      222.85      586.27    296.31 o 
  -5  11  20      804.45      862.79    303.97 o 
  -3  11  20     3836.46     4236.02    303.19 o 
  -1  11  20     5504.25     4974.23    591.38 o 
 -15   1  21      217.11      186.06    280.58 o 
 -13   1  21     3238.10     3286.65    252.04 o 
 -11   1  21     1641.09     1828.66    253.91 o 
  -9   1  21     2033.46     2427.89    246.93 o 
  -7   1  21       83.77      572.11    254.70 o 
  -5   1  21       92.02      216.05    224.91 o 
  -3   1  21     5144.83     4923.77    252.02 o 
  -1   1  21     4831.89     4590.44    249.82 o 
   1   1  21     1612.36     1578.69    254.68 o 
   3   1  21       16.40      137.69    251.30 o 
   5   1  21      578.10      492.98    273.55 o 
 -16   2  21     6349.56     5969.39    280.21 o 
 -14   2  21     6643.06     6597.58    280.88 o 
 -12   2  21     6197.56     6153.23    288.58 o 
 -10   2  21      631.00      726.15    238.11 o 
  -8   2  21      246.36      260.67    243.52 o 
  -6   2  21     1306.09     1701.16    230.09 o 
  -4   2  21     3094.20     3111.63    240.68 o 
  -2   2  21     8550.82     7846.99    271.39 o 
   0   2  21     5186.37     5130.75    262.55 o 
   2   2  21     2143.89     2149.63    260.50 o 
   4   2  21       55.25       59.33    252.88 o 
   6   2  21     2549.69     2132.08    292.22 o 
 -15   3  21     6250.19     5826.05    274.73 o 
 -13   3  21     6299.02     6325.48    275.87 o 
 -11   3  21      399.80      275.27    260.30 o 
  -9   3  21      523.90      683.20    259.13 o 
  -7   3  21     5385.02     5444.32    254.69 o 
  -5   3  21     1102.34     1295.46    269.89 o 
  -3   3  21     4485.81     4538.37    283.00 o 
  -1   3  21     2855.62     2937.17    247.64 o 
   1   3  21     3686.92     3855.94    264.62 o 
   3   3  21     1429.16     1530.44    245.16 o 
   5   3  21       22.83      249.88    268.78 o 
 -14   4  21      355.66      482.72    250.51 o 
 -12   4  21      229.96      301.88    243.69 o 
 -10   4  21      112.52      412.10    240.16 o 
  -8   4  21       40.60      223.00    263.91 o 
  -6   4  21      183.18      336.30    257.23 o 
  -4   4  21      786.65      950.81    232.75 o 
  -2   4  21     3390.35     3424.30    282.63 o 
   0   4  21     3010.26     3308.91    256.78 o 
   2   4  21     3676.20     3687.49    272.69 o 
   4   4  21      237.41      348.46    272.21 o 
 -15   5  21      103.17      334.64    267.64 o 
 -13   5  21     1118.32     1362.58    248.65 o 
 -11   5  21      138.53       60.88    237.56 o 
  -9   5  21       26.63      170.53    242.85 o 
  -7   5  21     1516.52     1645.68    248.83 o 
  -5   5  21       55.12      209.47    274.83 o 
  -3   5  21      146.54      216.56    247.23 o 
  -1   5  21     1212.60     1197.70    307.60 o 
   1   5  21     1857.41     1569.43    278.41 o 
   3   5  21      351.71      460.85    274.65 o 
   5   5  21       54.74       51.12    286.67 o 
 -14   6  21     1586.66     1678.34    268.41 o 
 -12   6  21     2289.55     2202.78    277.78 o 
 -10   6  21     1358.97     1521.49    256.91 o 
  -8   6  21       46.78       40.40    254.54 o 
  -6   6  21      419.73      630.32    261.57 o 
  -4   6  21     1623.70     1796.10    315.96 o 
  -2   6  21     2290.11     2528.60    263.97 o 
   0   6  21      459.07      453.00    266.06 o 
   2   6  21      103.46      291.07    308.92 o 
   4   6  21        0.01      -22.13    304.67 o 
 -13   7  21     3613.18     3571.83    283.93 o 
 -11   7  21     3445.07     3612.92    293.34 o 
  -9   7  21     1148.91      906.11    273.03 o 
  -7   7  21      165.50      245.04    256.45 o 
  -5   7  21     1734.91     1765.39    272.03 o 
  -3   7  21    11145.44    11642.48    480.59 o 
  -1   7  21     9088.20     7956.45    356.36 o 
   1   7  21     3817.56     3884.15    320.59 o 
   3   7  21      207.23      198.25    315.07 o 
 -12   8  21     4166.86     4361.21    307.82 o 
 -10   8  21       10.25      198.35    283.68 o 
  -8   8  21      939.88     1106.51    272.90 o 
  -6   8  21     1776.90     1902.30    277.73 o 
  -4   8  21     4637.65     5010.23    278.45 o 
  -2   8  21    10452.93    10448.95    478.89 o 
   0   8  21     5367.79     4913.58    324.34 o 
   2   8  21     2917.81     2872.09    347.18 o 
 -11   9  21       11.00     -231.14    317.57 o 
  -9   9  21     1363.05     1488.51    297.09 o 
  -7   9  21      627.39      815.91    281.17 o 
  -5   9  21      747.27      781.31    268.79 o 
  -3   9  21      900.26     1138.51    323.37 o 
  -1   9  21     1837.55     1761.00    405.16 o 
   1   9  21     3468.34     3529.88    331.03 o 
  -8  10  21       62.23      309.08    302.82 o 
  -6  10  21      440.81      454.99    284.63 o 
  -4  10  21      199.66      538.16    317.81 o 
  -2  10  21        4.09      252.22    335.44 o 
 -14   0  22     4444.22     4495.51    380.80 o 
 -12   0  22     8405.03     8349.17    610.48 o 
 -10   0  22     3771.72     4160.29    421.58 o 
  -8   0  22      559.62      786.19    340.30 o 
  -6   0  22    12220.30    12083.05    577.38 o 
  -4   0  22    21798.31    21197.04    759.37 o 
  -2   0  22    24968.05    23357.17    724.99 o 
   0   0  22     6033.64     5342.28    358.51 o 
   2   0  22      105.44      337.91    373.64 o 
   4   0  22     3620.66     3297.47    382.15 o 
 -15   1  22     2471.74     2565.75    278.33 o 
 -13   1  22     3793.75     3952.01    259.77 o 
 -11   1  22     3299.75     3501.61    241.05 o 
  -9   1  22       31.33       32.31    259.58 o 
  -7   1  22     3855.89     4000.89    265.58 o 
  -5   1  22    11921.47    11739.52    314.69 o 
  -3   1  22    10776.86    10246.40    358.03 o 
  -1   1  22     5320.37     5701.39    290.96 o 
   1   1  22       18.87      223.04    244.04 o 
   3   1  22      579.85      624.66    263.15 o 
   5   1  22     1816.91     1366.51    288.64 o 
 -14   2  22     1751.39     1774.24    259.50 o 
 -12   2  22      331.61      403.53    248.15 o 
 -10   2  22       26.84       64.48    236.55 o 
  -8   2  22      967.62      973.60    231.85 o 
  -6   2  22     1895.41     2131.30    257.21 o 
  -4   2  22     1341.43     1443.78    244.63 o 
  -2   2  22       72.07      174.10    245.17 o 
   0   2  22      241.05      435.09    269.97 o 
   2   2  22      405.24      299.32    252.04 o 
   4   2  22      106.94      214.56    264.52 o 
 -15   3  22       47.35       64.70    278.84 o 
 -13   3  22        4.60       63.51    279.65 o 
 -11   3  22       28.04      152.48    262.07 o 
  -9   3  22      172.56      305.99    247.38 o 
  -7   3  22      237.57      461.18    242.50 o 
  -5   3  22      995.30     1122.01    262.48 o 
  -3   3  22      853.84      947.49    259.11 o 
  -1   3  22      778.41      908.11    234.67 o 
   1   3  22      202.99      244.71    253.45 o 
   3   3  22       11.59      125.75    267.76 o 
 -14   4  22     3253.63     2868.56    273.27 o 
 -12   4  22     1723.76     1722.83    280.74 o 
 -10   4  22        0.04       94.33    259.44 o 
  -8   4  22     1756.95     1826.29    274.94 o 
  -6   4  22     6688.45     6527.26    259.77 o 
  -4   4  22     6241.43     6100.08    253.54 o 
  -2   4  22     6197.26     5567.01    277.35 o 
   0   4  22      559.24      696.38    253.29 o 
   2   4  22        9.98        8.82    252.59 o 
   4   4  22      770.86      778.16    284.30 o 
 -13   5  22     7186.33     7349.39    274.99 o 
 -11   5  22     4075.46     4640.09    269.45 o 
  -9   5  22        0.05      156.89    242.78 o 
  -7   5  22     3591.06     4036.09    310.61 o 
  -5   5  22    12580.07    11820.80    343.43 o 
  -3   5  22    16355.49    16332.48    474.26 o 
  -1   5  22     9677.79     9734.97    308.37 o 
   1   5  22      112.94      168.31    317.15 o 
   3   5  22      487.34      722.92    284.02 o 
 -12   6  22     5321.05     5357.61    269.11 o 
 -10   6  22     2405.35     2826.33    275.04 o 
  -8   6  22      247.04      209.97    278.39 o 
  -6   6  22     7197.16     7159.78    302.68 o 
  -4   6  22    10626.45    10564.71    442.42 o 
  -2   6  22     9455.12     8804.57    304.31 o 
   0   6  22     2226.14     2051.51    290.71 o 
   2   6  22      195.16      197.97    311.92 o 
 -11   7  22      623.75      874.95    291.91 o 
  -9   7  22       17.47      278.58    272.96 o 
  -7   7  22     1748.65     2099.00    284.26 o 
  -5   7  22     1739.29     2178.29    273.45 o 
  -3   7  22      406.06      614.33    305.16 o 
  -1   7  22        8.09      140.02    306.29 o 
   1   7  22      345.39      319.74    290.23 o 
 -10   8  22        6.65      127.27    285.56 o 
  -8   8  22        8.81      -52.24    319.29 o 
  -6   8  22        0.46      241.01    283.06 o 
  -4   8  22      358.83      527.77    288.35 o 
  -2   8  22     2590.22     2448.04    318.24 o 
   0   8  22     1290.15     1023.76    344.35 o 
  -9   9  22      223.72       91.16    304.24 o 
  -7   9  22     1372.52     1778.55    280.43 o 
  -5   9  22     2011.46     2179.96    287.91 o 
  -3   9  22     2327.95     2644.83    306.44 o 
 -13   1  23     1079.77     1167.13    251.55 o 
 -11   1  23       69.34       12.93    262.29 o 
  -9   1  23       54.20      147.87    281.98 o 
  -7   1  23     1363.25     1383.95    242.45 o 
  -5   1  23     1406.30     1522.68    268.76 o 
  -3   1  23     2518.19     2428.83    285.61 o 
  -1   1  23     1108.43     1072.04    263.88 o 
   1   1  23      139.14      300.90    269.63 o 
   3   1  23      351.53      562.80    254.55 o 
 -14   2  23     1028.83     1028.41    278.37 o 
 -12   2  23       10.37       62.43    245.26 o 
 -10   2  23     1518.95     1520.87    254.17 o 
  -8   2  23     1455.58     1537.09    273.61 o 
  -6   2  23     1230.89     1341.93    244.78 o 
  -4   2  23     3164.31     3222.68    256.13 o 
  -2   2  23     3465.56     3542.31    246.66 o 
   0   2  23     2953.39     2799.74    257.92 o 
   2   2  23      165.38      260.52    270.63 o 
 -13   3  23       73.41      318.39    280.01 o 
 -11   3  23     2080.44     2330.74    256.23 o 
  -9   3  23     1395.92     1095.25    261.26 o 
  -7   3  23     1053.44     1061.92    254.34 o 
  -5   3  23      548.03      959.10    282.77 o 
  -3   3  23     2713.96     2650.49    279.60 o 
  -1   3  23     3760.36     3394.10    254.71 o 
   1   3  23     2395.09     2442.87    271.36 o 
   3   3  23        0.50      222.78    306.42 o 
 -12   4  23       24.20      448.96    303.54 o 
 -10   4  23       27.96       89.45    268.19 o 
  -8   4  23      332.30      448.29    255.63 o 
  -6   4  23      186.37      157.38    248.61 o 
  -4   4  23     1330.92     1441.67    285.21 o 
  -2   4  23     2321.06     2507.15    305.48 o 
   0   4  23     1960.84     1818.06    296.85 o 
   2   4  23       65.42      269.22    289.20 o 
 -11   5  23      473.42      726.12    285.85 o 
  -9   5  23       97.90      216.63    281.02 o 
  -7   5  23      333.94      356.81    261.57 o 
  -5   5  23       71.10       96.09    258.95 o 
  -3   5  23       29.37       43.93    275.13 o 
  -1   5  23       65.57     -127.57    275.70 o 
   1   5  23       45.08       31.33    297.23 o 
 -12   6  23      819.99      786.62    303.94 o 
 -10   6  23        4.60      264.81    268.82 o 
  -8   6  23      680.31      779.74    284.26 o 
  -6   6  23     2005.92     2046.97    295.59 o 
  -4   6  23     2095.58     2219.88    283.92 o 
  -2   6  23     1694.15     1498.39    337.74 o 
   0   6  23      554.61      514.22    287.42 o 
  -9   7  23      331.99      547.56    287.36 o 
  -7   7  23     3183.69     3323.40    286.16 o 
  -5   7  23     4075.49     4379.12    314.44 o 
  -3   7  23     4741.42     4525.96    295.61 o 
  -1   7  23     2063.75     1917.83    325.30 o 
  -8   8  23     1538.19     1591.33    285.98 o 
  -6   8  23      768.11      758.80    294.82 o 
  -4   8  23     2442.34     2093.38    335.45 o 
 -12   0  24     2207.16     2121.09    373.67 o 
 -10   0  24     2228.23     2343.32    352.05 o 
  -8   0  24    12832.39    12659.43    389.00 o 
  -6   0  24    22442.98    21828.69    794.41 o 
  -4   0  24     8892.86     8851.30    533.65 o 
  -2   0  24     2198.05     2199.55    435.30 o 
   0   0  24     2339.94     2095.84    402.80 o 
   2   0  24     2819.88     2482.72    441.28 o 
 -13   1  24      637.49      572.73    281.78 o 
 -11   1  24      169.33      148.84    277.76 o 
  -9   1  24     5686.82     5839.15    270.96 o 
  -7   1  24     9389.18     9582.12    279.09 o 
  -5   1  24     7045.81     6880.07    289.11 o 
  -3   1  24     1449.08     1546.17    269.94 o 
  -1   1  24       15.69      145.08    264.90 o 
   1   1  24     1856.00     1688.26    294.83 o 
 -12   2  24      271.44      459.02    265.46 o 
 -10   2  24      832.50     1073.54    265.28 o 
  -8   2  24      463.37      654.52    280.05 o 
  -6   2  24      446.83      785.60    268.78 o 
  -4   2  24        1.28      222.32    272.10 o 
  -2   2  24        7.66      105.85    256.82 o 
   0   2  24       54.16       71.39    263.61 o 
 -11   3  24       19.41      203.30    260.57 o 
  -9   3  24     1162.14     1210.76    262.50 o 
  -7   3  24      644.56      750.58    300.76 o 
  -5   3  24      730.34      931.24    271.84 o 
  -3   3  24      153.17      304.05    287.58 o 
  -1   3  24       33.72       70.53    272.75 o 
   1   3  24      107.65      183.01    289.95 o 
 -12   4  24       47.13       51.93    290.71 o 
 -10   4  24     2259.66     2232.03    257.90 o 
  -8   4  24     3461.61     3663.98    283.77 o 
  -6   4  24     3439.36     3416.66    290.42 o 
  -4   4  24     1035.36     1244.83    287.57 o 
  -2   4  24      716.79      857.85    264.24 o 
   0   4  24      227.27      307.05    309.70 o 
 -11   5  24      113.75      161.94    308.14 o 
  -9   5  24     3952.34     3615.04    312.34 o 
  -7   5  24     9731.09     9476.63    308.23 o 
  -5   5  24     8940.97     9347.20    293.99 o 
  -3   5  24     2840.54     2929.71    282.34 o 
  -1   5  24       19.02      102.75    270.35 o 
  -8   6  24     6307.15     6343.87    339.20 o 
  -6   6  24    12565.00    12065.33    550.50 o 
  -4   6  24     4748.88     4660.06    298.98 o 
  -2   6  24      499.08      623.50    313.14 o 
  -7   7  24     2863.02     2758.12    323.76 o 
  -5   7  24      419.01      614.35    300.21 o 
 -11   1  25      534.44      467.21    266.05 o 
  -9   1  25      917.83     1043.27    266.15 o 
  -7   1  25     1650.94     1575.27    273.71 o 
  -5   1  25     2298.98     2630.78    288.12 o 
  -3   1  25      745.19      627.24    258.55 o 
  -1   1  25        0.22      -32.83    274.84 o 
 -10   2  25     2366.87     1973.28    293.09 o 
  -8   2  25     1004.58      835.97    268.56 o 
  -6   2  25     2109.25     2229.03    292.96 o 
  -4   2  25     1966.41     1697.76    289.46 o 
  -2   2  25      443.56      320.07    278.98 o 
  -9   3  25     2413.56     2271.29    290.97 o 
  -7   3  25      636.79      649.20    287.56 o 
  -5   3  25     1442.96     1282.66    281.14 o 
  -3   3  25     1107.60     1076.01    293.28 o 
  -8   4  25     1481.65     1534.63    282.39 o 
  -6   4  25      801.36     1051.92    293.57 o 
  -4   4  25     1457.70     1574.67    290.66 o 
  -7   5  25       73.29      271.10    286.78 o 
  -5   5  25      199.02      483.25    318.09 o 
  -6   0  26     4336.74     3313.62    435.86 o 
  -7   1  26     5601.99     4572.38    434.51 o 
  -5   1  26      882.07      746.44    306.11 o 
                                                 
